# Supplementary material for: Single-cell multi-omics analysis reveals dysfunctional Wnt signaling of spermatogonia in non-obstructive azoospermia
Source: Front Endocrinol (Lausanne). 2023 Jun 6;14:1138386. doi: 10.3389/fendo.2023.1138386 (PMC10273265; doi:10.3389/fendo.2023.1138386)
Supplement: Supplementary file 5 [file Table_1.xlsx]

## Sheet: Table S1
Supplementary Table1. Clinical features of the 29 samples in scRNA-seq.
Sample	Origin	Cells
001	Normal	2882
002	Normal	1640
003	NOA	5418
004	Normal	2043
005	Normal	2446
006	NOA	6717
007	NOA	7589
008	Normal	957
009	NOA	2114
010	Normal	2521
011	Normal	802
012	NOA	865
013	Normal	882
014	Normal	1292
015	Normal	1267
016	Normal	1488
017	NOA	6844
018	Normal	1049
019	Normal	964
020	Normal	1179
021	Normal	1136
022	Normal	968
023	Normal	908
024	Normal	947
025	Normal	780
026	NOA	2716
027	Normal	1294
028	Normal	860
029	Normal	1054

## Sheet: Table S2
Supplementary Table 2. Differentially expressed genes in cell types of scRNA-seq.
p_val	avg_log2FC	pct.1	pct.2	p_val_adj	cluster	gene
0	3.99827	0.87	0.026	0	Endotheliocytes	VWF
0	3.46424	0.498	0.058	0	Endotheliocytes	HLA-B
0	3.4554	0.306	0.006	0	Endotheliocytes	SELE
0	3.45306	0.903	0.174	0	Endotheliocytes	GNG11
0	3.42672	0.505	0.039	0	Endotheliocytes	HLA-E
0	3.40444	0.742	0.011	0	Endotheliocytes	CLDN5
0	3.20956	0.766	0.114	0	Endotheliocytes	ID1
0	3.20089	0.494	0.071	0	Endotheliocytes	HLA-A
0	3.03119	0.489	0.053	0	Endotheliocytes	HLA-C
0	2.88706	0.901	0.299	0	Endotheliocytes	IFI27
0	2.80008	0.93	0.294	0	Endotheliocytes	A2M
0	2.79096	0.436	0.024	0	Endotheliocytes	CCL14
0	2.7815	0.945	0.54	0	Endotheliocytes	MGP
0	2.76342	0.366	0.018	0	Endotheliocytes	CCN2
0	2.70292	0.969	0.563	0	Endotheliocytes	SPARCL1
0	2.65415	0.781	0.105	0	Endotheliocytes	PRSS23
0	2.65231	0.902	0.3	0	Endotheliocytes	TM4SF1
0	2.59553	0.72	0.029	0	Endotheliocytes	RBP7
0	2.57069	0.765	0.008	0	Endotheliocytes	CLEC14A
0	2.53402	0.675	0.031	0	Endotheliocytes	SOX18
0	2.4819	0.889	0.233	0	Endotheliocytes	CD34
0	2.4687	0.733	0.169	0	Endotheliocytes	SLC9A3R2
0	2.46082	0.779	0.113	0	Endotheliocytes	RAMP2
0	2.44985	0.825	0.119	0	Endotheliocytes	EPAS1
0	2.43598	0.358	0.005	0	Endotheliocytes	ACKR1
0	2.42198	0.721	0.016	0	Endotheliocytes	GIMAP7
0	2.32088	0.735	0.185	0	Endotheliocytes	ID3
0	2.29218	0.922	0.4	0	Endotheliocytes	CAV1
0	2.29111	0.782	0.076	0	Endotheliocytes	EGFL7
0	2.27595	0.685	0.028	0	Endotheliocytes	ADGRF5
0	2.27179	0.52	0.153	0	Endotheliocytes	MT-CYB
0	2.22781	0.512	0.14	0	Endotheliocytes	MT-ND3
0	2.20488	0.489	0.014	0	Endotheliocytes	AQP1
0	2.18178	0.763	0.103	0	Endotheliocytes	PALMD
0	2.17806	0.525	0.157	0	Endotheliocytes	MT-ATP6
0	2.17235	0.724	0.033	0	Endotheliocytes	ADGRL4
0	2.15873	0.546	0.013	0	Endotheliocytes	LCN6
0	2.12733	0.945	0.572	0	Endotheliocytes	GSN
0	2.12216	0.651	0.014	0	Endotheliocytes	SOX17
0	2.11676	0.724	0.005	0	Endotheliocytes	EMCN
0	2.11585	0.519	0.15	0	Endotheliocytes	MT-ND4
0	2.10951	0.409	0.015	0	Endotheliocytes	HLA-DRB1
0	2.10364	0.492	0.105	0	Endotheliocytes	RACK1
0	2.09477	0.73	0.128	0	Endotheliocytes	TGFBR2
0	2.07584	0.751	0.029	0	Endotheliocytes	ESAM
0	2.07291	0.643	0.028	0	Endotheliocytes	PECAM1
0	2.06516	0.73	0.082	0	Endotheliocytes	BCAM
0	2.06451	0.617	0.011	0	Endotheliocytes	RAMP3
0	2.06267	0.359	0.016	0	Endotheliocytes	POSTN
0	2.04798	0.511	0.143	0	Endotheliocytes	MT-ND1
0	2.04351	0.523	0.161	0	Endotheliocytes	MT-CO1
0	2.03338	0.682	0.032	0	Endotheliocytes	CALCRL
0	2.01608	0.711	0.004	0	Endotheliocytes	CYYR1
0	2.01441	0.521	0.152	0	Endotheliocytes	MT-CO2
0	2.01185	0.729	0.065	0	Endotheliocytes	TNFSF10
0	1.95874	0.803	0.16	0	Endotheliocytes	CRIP2
0	1.94564	0.411	0.021	0	Endotheliocytes	EDN1
0	1.93295	0.912	0.488	0	Endotheliocytes	S100A6
0	1.93231	0.988	0.742	0	Endotheliocytes	B2M
0	1.92558	0.887	0.517	0	Endotheliocytes	CD59
0	1.91979	0.901	0.441	0	Endotheliocytes	S100A10
0	1.91499	0.63	0.028	0	Endotheliocytes	TM4SF18
0	1.90521	0.718	0.07	0	Endotheliocytes	EHD4
0	1.89858	0.929	0.579	0	Endotheliocytes	TXNIP
0	1.89803	0.674	0.097	0	Endotheliocytes	NOSTRIN
0	1.8923	0.653	0.01	0	Endotheliocytes	PTPRB
0	1.87532	0.704	0.177	0	Endotheliocytes	LIFR
0	1.86876	0.507	0.131	0	Endotheliocytes	MT-ND2
0	1.8663	0.641	0.036	0	Endotheliocytes	NUAK1
0	1.84038	0.699	0.101	0	Endotheliocytes	F8
0	1.83759	0.649	0.018	0	Endotheliocytes	GIMAP4
0	1.81568	0.528	0.166	0	Endotheliocytes	MT-CO3
0	1.80308	0.755	0.275	0	Endotheliocytes	EMP1
0	1.77863	0.676	0.101	0	Endotheliocytes	ETS1
0	1.77785	0.683	0.032	0	Endotheliocytes	TSPAN7
0	1.77148	0.43	0.068	0	Endotheliocytes	SNHG29
0	1.76571	0.964	0.683	0	Endotheliocytes	IFITM3
0	1.76553	0.513	0.006	0	Endotheliocytes	KDR
0	1.7369	0.382	0.011	0	Endotheliocytes	BTNL9
0	1.73673	0.65	0.035	0	Endotheliocytes	CDH5
0	1.72387	0.683	0.14	0	Endotheliocytes	FLT1
0	1.70218	0.629	0.007	0	Endotheliocytes	GIMAP8
0	1.69732	0.698	0.059	0	Endotheliocytes	FXYD5
0	1.68984	0.65	0.025	0	Endotheliocytes	PCAT19
0	1.68733	0.639	0.02	0	Endotheliocytes	MMRN2
0	1.67474	0.801	0.309	0	Endotheliocytes	SNHG7
0	1.67023	0.695	0.102	0	Endotheliocytes	ELK3
0	1.6676	0.911	0.56	0	Endotheliocytes	IFITM2
0	1.65051	0.97	0.761	0	Endotheliocytes	TMSB10
0	1.64155	0.471	0.094	0	Endotheliocytes	MT-ND5
0	1.63977	0.349	0.012	0	Endotheliocytes	HLA-DRA
0	1.63941	0.65	0.117	0	Endotheliocytes	HSPG2
0	1.63371	0.981	0.729	0	Endotheliocytes	TMSB4X
0	1.62607	0.329	0.002	0	Endotheliocytes	FCN3
0	1.62537	0.725	0.166	0	Endotheliocytes	LDB2
0	1.61554	0.865	0.509	0	Endotheliocytes	RDX
0	1.61529	0.438	0.041	0	Endotheliocytes	CAVIN1
0	1.61023	0.576	0.045	0	Endotheliocytes	EFNB2
0	1.60246	0.506	0.095	0	Endotheliocytes	NME2
1.24e-53	1.5983	0.449	0.459	5.81e-49	Endotheliocytes	HLA.B
0	1.59492	0.556	0.008	0	Endotheliocytes	PODXL
3.44e-51	1.59073	0.434	0.432	1.62e-46	Endotheliocytes	HLA.C
0	1.59021	0.725	0.184	0	Endotheliocytes	ETS2
0	1.58494	0.803	0.378	0	Endotheliocytes	FKBP1A
0	1.56366	0.621	0.041	0	Endotheliocytes	LMO2
0	1.55136	0.599	0.013	0	Endotheliocytes	GIMAP1
0	1.5378	0.77	0.277	0	Endotheliocytes	NFIB
7.38e-67	1.53745	0.454	0.472	3.46e-62	Endotheliocytes	HLA.E
0	1.53462	0.496	0.051	0	Endotheliocytes	ITGA1
0	1.52358	0.523	0.014	0	Endotheliocytes	ICAM2
0	1.51961	0.638	0.206	0	Endotheliocytes	FN1
0	1.516	0.736	0.238	0	Endotheliocytes	NPDC1
0	1.50697	0.625	0.063	0	Endotheliocytes	PDLIM1
0	1.501	0.608	0.009	0	Endotheliocytes	MYCT1
0	1.50037	0.529	0.003	0	Endotheliocytes	FAM110D
0	1.49554	0.531	0.054	0	Endotheliocytes	NOTCH4
0	1.49372	0.463	0.013	0	Endotheliocytes	FMO2
0	1.48515	0.848	0.467	0	Endotheliocytes	TCF4
0	1.47637	0.437	0.042	0	Endotheliocytes	FAM107A
0	1.4744	0.711	0.253	0	Endotheliocytes	CCDC85B
3.28e-111	1.4702	0.19	0.079	1.54e-106	Endotheliocytes	IGFBP3
0	1.46615	0.758	0.186	0	Endotheliocytes	LRRFIP1
0	1.45548	0.805	0.332	0	Endotheliocytes	STOM
0	1.44887	0.57	0.006	0	Endotheliocytes	TIE1
2.4e-248	1.44496	0.353	0.145	1.13e-243	Endotheliocytes	CTGF
0	1.44177	0.628	0.071	0	Endotheliocytes	CD93
0	1.43441	0.795	0.342	0	Endotheliocytes	IFI16
0	1.43238	0.568	0.015	0	Endotheliocytes	ROBO4
0	1.42788	0.741	0.193	0	Endotheliocytes	MGST2
0	1.42351	0.621	0.112	0	Endotheliocytes	ITGA6
0	1.4184	0.713	0.145	0	Endotheliocytes	AP1S2
0	1.41741	0.764	0.309	0	Endotheliocytes	SYNE2
0	1.4106	0.378	0.05	0	Endotheliocytes	GAS5
0	1.40893	0.676	0.204	0	Endotheliocytes	IFITM1
0	1.39899	0.736	0.258	0	Endotheliocytes	UTRN
0	1.38106	0.872	0.451	0	Endotheliocytes	TAGLN2
0	1.3806	0.562	0.052	0	Endotheliocytes	LEPR
0	1.37639	0.802	0.307	0	Endotheliocytes	ACTN4
0	1.37039	0.495	0.004	0	Endotheliocytes	S1PR1
0	1.36781	0.76	0.448	0	Endotheliocytes	RPL17
0	1.35983	0.774	0.394	0	Endotheliocytes	RPL36A
0	1.35643	0.56	0.025	0	Endotheliocytes	EFNA1
0	1.34041	0.523	0.03	0	Endotheliocytes	SLFN5
0	1.32996	0.47	0.002	0	Endotheliocytes	GPIHBP1
0	1.3257	0.416	0.002	0	Endotheliocytes	ECSCR
0	1.32178	0.424	0.08	0	Endotheliocytes	NOP53
3.04e-113	1.32125	0.332	0.189	1.43e-108	Endotheliocytes	CCL2
0	1.31571	0.505	0.004	0	Endotheliocytes	ADCY4
0	1.31473	0.982	0.833	0	Endotheliocytes	PTMA
0	1.31413	0.749	0.373	0	Endotheliocytes	KCTD12
0	1.30291	0.544	0.06	0	Endotheliocytes	ADAM15
0	1.30035	0.255	0.008	0	Endotheliocytes	TCIM
0	1.29378	0.714	0.252	0	Endotheliocytes	FOXP1
0	1.2843	0.633	0.113	0	Endotheliocytes	ASS1
0	1.28103	0.53	0.007	0	Endotheliocytes	ERG
0	1.27932	0.535	0.044	0	Endotheliocytes	GBP4
0	1.27774	0.615	0.232	0	Endotheliocytes	SYNE1
0	1.2772	0.846	0.45	0	Endotheliocytes	IGFBP4
0	1.27049	0.563	0.06	0	Endotheliocytes	C1orf115
0	1.26149	0.452	0.101	0	Endotheliocytes	ATP5F1E
0	1.26063	0.471	0.163	0	Endotheliocytes	PIK3R3
0	1.25617	0.631	0.127	0	Endotheliocytes	ARHGAP29
0	1.25316	0.501	0.04	0	Endotheliocytes	DOCK9
0	1.25193	0.516	0.05	0	Endotheliocytes	FAM171A1
0	1.24696	0.957	0.814	0	Endotheliocytes	RPS28
0	1.24479	0.638	0.146	0	Endotheliocytes	PSMB8
0	1.2436	0.557	0.055	0	Endotheliocytes	LIMS2
0	1.23735	0.555	0.083	0	Endotheliocytes	LIMCH1
0	1.23619	0.679	0.301	0	Endotheliocytes	GADD45A
0	1.23445	0.44	0.031	0	Endotheliocytes	PDGFB
0	1.22579	0.561	0.116	0	Endotheliocytes	CRIM1
0	1.22193	0.636	0.209	0	Endotheliocytes	VAMP5
0	1.21224	0.617	0.116	0	Endotheliocytes	PSMB9
0	1.20127	0.75	0.315	0	Endotheliocytes	MYH9
0	1.19999	0.55	0.11	0	Endotheliocytes	NES
0	1.19514	0.406	0.051	0	Endotheliocytes	TLE5
0	1.19195	0.795	0.349	0	Endotheliocytes	ITM2A
0	1.18508	0.338	0.014	0	Endotheliocytes	HLA-DPA1
0	1.18294	0.805	0.458	0	Endotheliocytes	MYL12A
0	1.1804	0.467	0.01	0	Endotheliocytes	PDE2A
0	1.17155	0.509	0.007	0	Endotheliocytes	GIMAP6
0	1.16801	0.78	0.399	0	Endotheliocytes	LY6E
0	1.16043	0.405	0.014	0	Endotheliocytes	MECOM
0	1.14575	0.567	0.104	0	Endotheliocytes	LMCD1
0	1.14281	0.466	0.022	0	Endotheliocytes	ST6GALNAC1
0	1.14065	0.508	0.016	0	Endotheliocytes	FLI1
0	1.13558	0.652	0.217	0	Endotheliocytes	TSPO
0	1.13176	0.453	0.015	0	Endotheliocytes	ABCB1
0	1.12641	0.592	0.131	0	Endotheliocytes	SWAP70
0	1.12583	0.584	0.171	0	Endotheliocytes	TMOD3
0	1.11341	0.717	0.373	0	Endotheliocytes	LIMS1
1.94e-293	1.11329	0.797	0.528	9.12e-289	Endotheliocytes	NEAT1
0	1.10901	0.544	0.118	0	Endotheliocytes	HEG1
0	1.10721	0.439	0.017	0	Endotheliocytes	SHANK3
0	1.10033	0.688	0.23	0	Endotheliocytes	MEF2C
0	1.10025	0.481	0.107	0	Endotheliocytes	IL33
0	1.09558	0.405	0.071	0	Endotheliocytes	ATP5MC2
0	1.09501	0.489	0.131	0	Endotheliocytes	IFIT3
0	1.09184	0.255	0.03	0	Endotheliocytes	GJA4
0	1.09114	0.408	0.095	0	Endotheliocytes	SELENOW
0	1.07902	0.682	0.193	0	Endotheliocytes	S100A16
0	1.07062	0.942	0.799	0	Endotheliocytes	RPS2
0	1.06975	0.579	0.183	0	Endotheliocytes	XAF1
0	1.06745	0.38	0.005	0	Endotheliocytes	GIMAP5
0	1.06269	0.797	0.461	0	Endotheliocytes	HSPB1
0	1.06239	0.961	0.761	0	Endotheliocytes	RPL10
0	1.06076	0.597	0.163	0	Endotheliocytes	IGFBP2
0	1.0569	0.418	0.009	0	Endotheliocytes	GPR146
0	1.05007	0.424	0.062	0	Endotheliocytes	ARL15
0	1.04984	0.486	0.103	0	Endotheliocytes	CD320
0	1.0498	0.775	0.418	0	Endotheliocytes	ENG
0	1.04688	0.392	0.003	0	Endotheliocytes	CDA
0	1.04638	0.354	0.015	0	Endotheliocytes	HLA-F
0	1.04486	0.588	0.181	0	Endotheliocytes	NCOA7
0	1.04072	0.558	0.119	0	Endotheliocytes	KIAA0355
0	1.03936	0.346	0.026	0	Endotheliocytes	ITPRID2
0	1.03865	0.983	0.921	0	Endotheliocytes	TPT1
6.43e-10	1.03389	0.453	0.595	3.02e-05	Endotheliocytes	HLA.A
0	1.03352	0.405	0.051	0	Endotheliocytes	NRP2
6.33e-300	1.03225	0.304	0.098	2.97e-295	Endotheliocytes	CXCL2
0	1.02994	0.326	0.036	0	Endotheliocytes	GALNT15
0	1.02991	0.461	0.132	0	Endotheliocytes	EEF1G
0	1.02766	0.488	0.043	0	Endotheliocytes	APOL3
0	1.01833	0.471	0.009	0	Endotheliocytes	KANK3
0	1.01566	0.499	0.113	0	Endotheliocytes	PKP4
0	1.01307	0.464	0.131	0	Endotheliocytes	JAG1
0	1.01287	0.814	0.597	0	Endotheliocytes	RPS26
0	1.01011	0.312	0.009	0	Endotheliocytes	CRHBP
0	1.00624	0.93	0.787	0	Endotheliocytes	RPL26
0	1.00523	0.66	0.225	0	Endotheliocytes	PLS3
0	1.00369	0.745	0.374	0	Endotheliocytes	PRMT1
0	1.0036	0.864	0.262	0	Endotheliocytes	CD74
0	1.0006	0.387	0.038	0	Endotheliocytes	TGM2
0	0.996745	0.821	0.166	0	Endotheliocytes	SRGN
0	0.993378	0.609	0.243	0	Endotheliocytes	MTUS1
0	0.993378	0.502	0.149	0	Endotheliocytes	IFI44L
0	0.992441	0.424	0.088	0	Endotheliocytes	SEPTIN7
0	0.990416	0.261	0.003	0	Endotheliocytes	C2CD4B
0	0.987724	0.328	0.021	0	Endotheliocytes	PALM2-AKAP2
0	0.98729	0.384	0.11	0	Endotheliocytes	FAM13C
0	0.986869	0.471	0.065	0	Endotheliocytes	PTPRM
0	0.98232	0.439	0.072	0	Endotheliocytes	EXOC6
0	0.978614	0.672	0.248	0	Endotheliocytes	TJP1
0	0.977879	0.457	0.118	0	Endotheliocytes	ISG15
0	0.975643	0.654	0.266	0	Endotheliocytes	CFLAR
0	0.972908	0.356	0.022	0	Endotheliocytes	TMEM88
0	0.969421	0.486	0.08	0	Endotheliocytes	SASH1
0	0.969375	0.25	0.055	0	Endotheliocytes	EDNRB
0	0.967518	0.305	0.042	0	Endotheliocytes	CD300LG
0	0.967397	0.794	0.42	0	Endotheliocytes	SDCBP
0	0.965975	0.438	0.128	0	Endotheliocytes	RNASEK
0	0.963616	0.603	0.195	0	Endotheliocytes	SP100
0	0.962896	0.622	0.247	0	Endotheliocytes	BMPR2
0	0.961252	0.661	0.277	0	Endotheliocytes	WWTR1
3.88e-253	0.959073	0.436	0.193	1.82e-248	Endotheliocytes	SPRY1
0	0.958569	0.696	0.292	0	Endotheliocytes	CAV2
0	0.947774	0.715	0.362	0	Endotheliocytes	CTNNB1
0	0.944208	0.439	0.061	0	Endotheliocytes	AFAP1L1
0	0.941653	0.329	0.029	0	Endotheliocytes	FAM241A
0	0.941246	0.63	0.25	0	Endotheliocytes	SOCS2
0	0.935292	0.668	0.301	0	Endotheliocytes	CAPZA2
0	0.934679	0.338	0.022	0	Endotheliocytes	ATOH8
0	0.934119	0.196	0.032	0	Endotheliocytes	ANGPT2
0	0.929315	0.978	0.797	0	Endotheliocytes	VIM
0	0.92731	0.665	0.29	0	Endotheliocytes	SEC14L1
0	0.92649	0.294	0.016	0	Endotheliocytes	HLA-DPB1
0	0.925312	0.291	0.001	0	Endotheliocytes	DIPK2B
0	0.924994	0.444	0.108	0	Endotheliocytes	VWA1
0	0.923514	0.713	0.351	0	Endotheliocytes	SH3BGRL3
0	0.921439	0.713	0.319	0	Endotheliocytes	MSN
0	0.919739	0.824	0.483	0	Endotheliocytes	BST2
0	0.918489	0.156	0.004	0	Endotheliocytes	SEMA3G
0	0.914384	0.778	0.486	0	Endotheliocytes	ARGLU1
0	0.914198	0.947	0.761	0	Endotheliocytes	RPS4X
0	0.91295	0.954	0.842	0	Endotheliocytes	RPL12
0	0.911486	0.388	0.007	0	Endotheliocytes	IL3RA
0	0.911069	0.698	0.373	0	Endotheliocytes	EIF4A1
0	0.910731	0.381	0.02	0	Endotheliocytes	HOMER2
0	0.907312	0.43	0.05	0	Endotheliocytes	GMFG
0	0.906347	0.556	0.183	0	Endotheliocytes	PPFIBP1
0	0.902253	0.483	0.101	0	Endotheliocytes	SNRK
0	0.901376	0.594	0.168	0	Endotheliocytes	ARPC1B
0	0.899524	0.923	0.801	0	Endotheliocytes	RPL28
0	0.898898	0.359	0.071	0	Endotheliocytes	SNHG6
0	0.895772	0.506	0.072	0	Endotheliocytes	TINAGL1
0	0.895558	0.452	0.039	0	Endotheliocytes	RASIP1
0	0.895107	0.299	0.02	0	Endotheliocytes	MRTFB
0	0.894507	0.856	0.541	0	Endotheliocytes	KLF2
0	0.89384	0.579	0.184	0	Endotheliocytes	NDRG1
0	0.890724	0.432	0.053	0	Endotheliocytes	SHE
0	0.890523	0.469	0.157	0	Endotheliocytes	HERC2
0	0.890162	0.377	0.045	0	Endotheliocytes	COBLL1
6.9e-63	0.888927	0.213	0.119	3.24e-58	Endotheliocytes	FABP5
8.65e-303	0.888839	0.892	0.561	4.06e-298	Endotheliocytes	TIMP3
0	0.888184	0.594	0.264	0	Endotheliocytes	CTNNAL1
0	0.887326	0.452	0.104	0	Endotheliocytes	LPCAT2
0	0.887158	0.367	0.002	0	Endotheliocytes	NR5A2
0	0.886178	0.413	0.074	0	Endotheliocytes	DGKE
0	0.881935	0.962	0.892	0	Endotheliocytes	RPS23
4.62e-245	0.876464	0.774	0.542	2.17e-240	Endotheliocytes	TSC22D1
0	0.87605	0.444	0.037	0	Endotheliocytes	PRKCH
0	0.869887	0.966	0.895	0	Endotheliocytes	RPL11
0	0.868855	0.257	0.001	0	Endotheliocytes	APLNR
0	0.868475	0.318	0.056	0	Endotheliocytes	FTX
0	0.866284	0.386	0.034	0	Endotheliocytes	MYO5C
0	0.865197	0.293	0.006	0	Endotheliocytes	C19orf33
0	0.864984	0.633	0.264	0	Endotheliocytes	SLC3A2
0	0.860256	0.627	0.253	0	Endotheliocytes	GNAQ
0	0.859965	0.387	0.047	0	Endotheliocytes	PLCB4
0	0.85602	0.424	0.119	0	Endotheliocytes	HYAL2
0	0.855321	0.552	0.152	0	Endotheliocytes	JAM2
0	0.855123	0.377	0.082	0	Endotheliocytes	TRIR
0	0.854679	0.43	0.092	0	Endotheliocytes	TPD52L1
0	0.848807	0.372	0.003	0	Endotheliocytes	TEK
0	0.845579	0.486	0.163	0	Endotheliocytes	FAM43A
0	0.842353	0.428	0.045	0	Endotheliocytes	SORBS2
0	0.842152	0.508	0.161	0	Endotheliocytes	EGLN1
0	0.838871	0.182	0.001	0	Endotheliocytes	CA4
0	0.837351	0.403	0.116	0	Endotheliocytes	CX3CL1
0	0.836337	0.712	0.367	0	Endotheliocytes	PSME1
0	0.833602	0.571	0.224	0	Endotheliocytes	LAP3
0	0.833097	0.373	0.028	0	Endotheliocytes	ABCC4
0	0.829332	0.441	0.102	0	Endotheliocytes	NEDD9
0	0.828579	0.712	0.42	0	Endotheliocytes	S100A11
1.02e-196	0.828333	0.546	0.308	4.81e-192	Endotheliocytes	MT1E
0	0.82569	0.965	0.932	0	Endotheliocytes	RPS6
0	0.825243	0.73	0.447	0	Endotheliocytes	GUK1
0	0.825158	0.358	0.002	0	Endotheliocytes	CCM2L
0	0.824872	0.389	0.02	0	Endotheliocytes	CPLX1
0	0.821036	0.381	0.021	0	Endotheliocytes	ST6GAL1
0	0.820217	0.588	0.241	0	Endotheliocytes	FLOT1
0	0.820206	0.351	0.026	0	Endotheliocytes	MCTP1
0	0.817409	0.231	0.015	0	Endotheliocytes	CAVIN2
0	0.814676	0.943	0.853	0	Endotheliocytes	RPS9
0	0.814601	0.977	0.939	0	Endotheliocytes	RPL13
0	0.812682	0.977	0.937	0	Endotheliocytes	RPL3
0	0.807525	0.353	0.063	0	Endotheliocytes	ATP5ME
0	0.80574	0.42	0.084	0	Endotheliocytes	OSMR
0	0.8042	0.489	0.125	0	Endotheliocytes	ODF2L
0	0.802692	0.482	0.088	0	Endotheliocytes	WT1
0	0.799779	0.381	0.088	0	Endotheliocytes	ATP5PF
0	0.799532	0.3	0.012	0	Endotheliocytes	ADM5
0	0.798208	0.959	0.889	0	Endotheliocytes	RPL8
0	0.797696	0.427	0.079	0	Endotheliocytes	TMEM204
0	0.797356	0.364	0.048	0	Endotheliocytes	PREX2
0	0.796451	0.336	0.008	0	Endotheliocytes	SPNS2
0	0.795964	0.135	0.014	0	Endotheliocytes	CCN1
0	0.792995	0.499	0.163	0	Endotheliocytes	NRP1
4.81e-144	0.788809	0.204	0.079	2.26e-139	Endotheliocytes	ENPP2
0	0.788167	0.302	0.048	0	Endotheliocytes	SNHG5
0	0.787828	0.292	0.002	0	Endotheliocytes	NRN1
0	0.785603	0.41	0.126	0	Endotheliocytes	MX1
0	0.785215	0.553	0.201	0	Endotheliocytes	PLSCR4
0	0.784855	0.676	0.317	0	Endotheliocytes	IQGAP1
0	0.784679	0.255	0.059	0	Endotheliocytes	NNMT
0	0.784308	0.395	0.074	0	Endotheliocytes	GRASP
0	0.78362	0.365	0.056	0	Endotheliocytes	LTC4S
1.05e-265	0.782572	0.978	0.928	4.92e-261	Endotheliocytes	MALAT1
0	0.782373	0.382	0.041	0	Endotheliocytes	ENTPD1
0	0.776053	0.62	0.262	0	Endotheliocytes	PLSCR1
0	0.773292	0.58	0.243	0	Endotheliocytes	COX7A1
0	0.772379	0.655	0.34	0	Endotheliocytes	RHOC
0	0.771332	0.7	0.384	0	Endotheliocytes	CLIC1
0	0.770928	0.371	0.026	0	Endotheliocytes	ITGA5
0	0.769848	0.554	0.241	0	Endotheliocytes	IFNGR1
0	0.769835	0.441	0.076	0	Endotheliocytes	MAP3K11
0	0.768767	0.424	0.102	0	Endotheliocytes	FRYL
0	0.768742	0.963	0.906	0	Endotheliocytes	RPS12
0	0.767908	0.458	0.121	0	Endotheliocytes	PARP14
5.79e-190	0.767314	0.63	0.372	2.72e-185	Endotheliocytes	IFI6
0	0.766978	0.669	0.3	0	Endotheliocytes	CD151
0	0.766692	0.493	0.212	0	Endotheliocytes	PRCP
8.36e-263	0.765433	0.678	0.423	3.93e-258	Endotheliocytes	SNHG8
0	0.764426	0.328	0.04	0	Endotheliocytes	SELENOH
0	0.764158	0.928	0.811	0	Endotheliocytes	RPS15
0	0.762754	0.658	0.353	0	Endotheliocytes	CDC37
0	0.76009	0.39	0.077	0	Endotheliocytes	SMAD1
0	0.758404	0.922	0.793	0	Endotheliocytes	RPL14
1.9e-277	0.758012	0.739	0.433	8.91e-273	Endotheliocytes	TACC1
0	0.75427	0.345	0.057	0	Endotheliocytes	MT-ND4L
0	0.753728	0.372	0.025	0	Endotheliocytes	ARHGAP31
0	0.753393	0.445	0.128	0	Endotheliocytes	NCK1
0	0.752993	0.429	0.095	0	Endotheliocytes	FLNB
0	0.752392	0.38	0.037	0	Endotheliocytes	TNFRSF1B
1.68e-27	0.750193	0.222	0.16	7.91e-23	Endotheliocytes	CXCL12
0	0.749641	0.942	0.854	0	Endotheliocytes	RPL36
2.24e-276	0.749534	0.765	0.512	1.05e-271	Endotheliocytes	GNAI2
0	0.747656	0.441	0.121	0	Endotheliocytes	SYNPO
0	0.745709	0.624	0.304	0	Endotheliocytes	CAPN2
0	0.744684	0.854	0.53	0	Endotheliocytes	SPTBN1
0	0.743921	0.338	0.014	0	Endotheliocytes	DYSF
0	0.743771	0.209	0.003	0	Endotheliocytes	LCN10
0	0.742886	0.971	0.911	0	Endotheliocytes	RPL34
0	0.741427	0.413	0.093	0	Endotheliocytes	FNBP1L
0	0.739614	0.362	0.034	0	Endotheliocytes	CASKIN2
0	0.739119	0.391	0.046	0	Endotheliocytes	FGD5
1.18e-153	0.738386	0.443	0.243	5.52e-149	Endotheliocytes	TFPI
0	0.738263	0.921	0.798	0	Endotheliocytes	RPL24
0	0.737621	0.56	0.219	0	Endotheliocytes	ECE1
0	0.73646	0.298	0.018	0	Endotheliocytes	NECTIN2
0	0.736334	0.327	0.03	0	Endotheliocytes	TSPAN18
0	0.734908	0.357	0.027	0	Endotheliocytes	FZD6
0	0.733748	0.331	0.033	0	Endotheliocytes	LRRC32
0	0.732657	0.38	0.058	0	Endotheliocytes	LRRC8C
0	0.732131	0.939	0.84	0	Endotheliocytes	RPS15A
0	0.730843	0.217	0.001	0	Endotheliocytes	CXorf36
0	0.730711	0.921	0.718	0	Endotheliocytes	RPL18A
1.45e-102	0.730648	0.138	0.05	6.81e-98	Endotheliocytes	C10orf10
5.44e-255	0.729869	0.408	0.169	2.56e-250	Endotheliocytes	CD9
1.17e-149	0.729749	0.316	0.152	5.51e-145	Endotheliocytes	SLC25A25
0	0.725996	0.508	0.188	0	Endotheliocytes	PIM3
0	0.724526	0.314	0.005	0	Endotheliocytes	SOX7
0	0.720352	0.366	0.065	0	Endotheliocytes	DACH1
0	0.720339	0.364	0.1	0	Endotheliocytes	IFIT1
0	0.718378	0.239	0.019	0	Endotheliocytes	GASK1B
0	0.717913	0.514	0.184	0	Endotheliocytes	FKBP9
0	0.717713	0.407	0.121	0	Endotheliocytes	SMTN
0	0.717079	0.388	0.063	0	Endotheliocytes	RPS6KA2
0	0.715433	0.306	0.033	0	Endotheliocytes	LHFPL6
1.78e-253	0.715336	0.561	0.275	8.34e-249	Endotheliocytes	BHLHE40
8.8e-157	0.714759	0.787	0.542	4.13e-152	Endotheliocytes	MT2A
0	0.713644	0.974	0.923	0	Endotheliocytes	RPS18
3.96e-295	0.711846	0.683	0.395	1.86e-290	Endotheliocytes	PTTG1IP
0	0.710679	0.377	0.083	0	Endotheliocytes	ATP5MG
0	0.708436	0.378	0.111	0	Endotheliocytes	ZBTB16
0	0.707926	0.379	0.057	0	Endotheliocytes	F11R
0	0.706985	0.444	0.105	0	Endotheliocytes	FYN
3.03e-113	0.705108	0.236	0.107	1.42e-108	Endotheliocytes	RGCC
0	0.703858	0.394	0.106	0	Endotheliocytes	DUSP23
0	0.701732	0.934	0.82	0	Endotheliocytes	RPS7
0	0.701537	0.887	0.698	0	Endotheliocytes	HMGB1
0	0.700844	0.507	0.159	0	Endotheliocytes	LPAR6
0	0.700716	0.505	0.174	0	Endotheliocytes	HDAC7
0	0.698583	0.961	0.892	0	Endotheliocytes	RPS19
1.65e-210	0.695019	0.847	0.599	7.75e-206	Endotheliocytes	DUSP1
4.93e-296	0.69339	0.817	0.624	2.31e-291	Endotheliocytes	MYL12B
9.44e-260	0.689059	0.612	0.308	4.43e-255	Endotheliocytes	SLC2A3
0	0.688643	0.401	0.072	0	Endotheliocytes	OCIAD2
0	0.688411	0.633	0.317	0	Endotheliocytes	KRTCAP2
0	0.685448	0.824	0.275	0	Endotheliocytes	RNASE1
0	0.685035	0.391	0.071	0	Endotheliocytes	FRY
8.32e-230	0.682242	0.274	0.099	3.91e-225	Endotheliocytes	HLA.F
6.16e-209	0.681877	0.681	0.421	2.89e-204	Endotheliocytes	IL6ST
0	0.680664	0.215	0.012	0	Endotheliocytes	JAG2
0	0.67891	0.29	0.038	0	Endotheliocytes	LHX6
0	0.678669	0.434	0.123	0	Endotheliocytes	ARHGEF3
0	0.678532	0.291	0.064	0	Endotheliocytes	RPGR
0	0.67753	0.959	0.905	0	Endotheliocytes	RPL37
2.55e-291	0.676449	0.95	0.876	1.2e-286	Endotheliocytes	RPS3
0	0.675868	0.319	0.004	0	Endotheliocytes	ARHGEF15
0	0.674365	0.941	0.771	0	Endotheliocytes	RPL39
0	0.674106	0.333	0.074	0	Endotheliocytes	HIF3A
0	0.673531	0.349	0.079	0	Endotheliocytes	SEPTIN2
0	0.673452	0.956	0.9	0	Endotheliocytes	RPS14
6.97e-270	0.672295	0.965	0.894	3.27e-265	Endotheliocytes	RPL41
0	0.667344	0.281	0.014	0	Endotheliocytes	CTHRC1
0	0.666375	0.119	0.017	0	Endotheliocytes	CD36
0	0.666215	0.362	0.041	0	Endotheliocytes	GALNT18
1.43e-291	0.666062	0.917	0.804	6.74e-287	Endotheliocytes	FAU
0	0.665241	0.459	0.173	0	Endotheliocytes	AAK1
0	0.665085	0.297	0.027	0	Endotheliocytes	RUNDC3B
0	0.664375	0.303	0.01	0	Endotheliocytes	SCARF1
0	0.664247	0.415	0.109	0	Endotheliocytes	PXN
6.23e-296	0.663564	0.955	0.902	2.92e-291	Endotheliocytes	RPS3A
0	0.662989	0.415	0.083	0	Endotheliocytes	CASP4
0	0.662367	0.973	0.89	0	Endotheliocytes	RPS8
0	0.662114	0.389	0.063	0	Endotheliocytes	CARD16
0	0.661006	0.925	0.801	0	Endotheliocytes	RPL22
0	0.66058	0.403	0.109	0	Endotheliocytes	HOXD9
0	0.660245	0.306	0.017	0	Endotheliocytes	MYRIP
0	0.659854	0.947	0.889	0	Endotheliocytes	RPL29
0	0.659334	0.482	0.184	0	Endotheliocytes	CCDC3
0	0.659038	0.423	0.085	0	Endotheliocytes	CCDC69
0	0.657974	0.973	0.937	0	Endotheliocytes	RPL32
0	0.65769	0.31	0.065	0	Endotheliocytes	CAVIN3
0	0.657649	0.34	0.083	0	Endotheliocytes	ATP5F1D
0	0.656845	0.632	0.292	0	Endotheliocytes	S100A13
3.35e-301	0.656624	0.974	0.907	1.57e-296	Endotheliocytes	RPLP1
0	0.656254	0.559	0.211	0	Endotheliocytes	LUZP1
0	0.656138	0.96	0.901	0	Endotheliocytes	RPL19
0	0.654913	0.3	0.036	0	Endotheliocytes	PLAAT3
0	0.653929	0.396	0.112	0	Endotheliocytes	GBP1
0	0.65246	0.315	0.015	0	Endotheliocytes	SH2D3C
0	0.652303	0.328	0.022	0	Endotheliocytes	TMEM255B
0	0.650726	0.232	0.009	0	Endotheliocytes	HLA-DQB1
0	0.649366	0.288	0.039	0	Endotheliocytes	THSD7A
0	0.649076	0.303	0.006	0	Endotheliocytes	RASSF9
0	0.64899	0.307	0.088	0	Endotheliocytes	IL1R1
0	0.648807	0.378	0.096	0	Endotheliocytes	CTTNBP2NL
0	0.646966	0.458	0.155	0	Endotheliocytes	TAP1
3.22e-259	0.645965	0.598	0.325	1.51e-254	Endotheliocytes	CCDC50
0	0.641588	0.324	0.055	0	Endotheliocytes	EPHA4
7.99e-242	0.640709	0.349	0.134	3.75e-237	Endotheliocytes	HBEGF
0	0.63995	0.499	0.17	0	Endotheliocytes	TMEM173
0	0.63989	0.324	0.067	0	Endotheliocytes	ATP5PD
0	0.639722	0.437	0.147	0	Endotheliocytes	AFF1
0	0.639719	0.297	0.008	0	Endotheliocytes	SHROOM4
1.11e-237	0.639644	0.627	0.361	5.22e-233	Endotheliocytes	CSNK1A1
3.58e-140	0.638087	0.556	0.334	1.68e-135	Endotheliocytes	HES1
0	0.63787	0.328	0.054	0	Endotheliocytes	FZD4
0	0.637438	0.249	0.063	0	Endotheliocytes	FILIP1
0	0.636935	0.297	0.013	0	Endotheliocytes	ATP8B1
0	0.636056	0.463	0.102	0	Endotheliocytes	AHR
0	0.635298	0.27	0.078	0	Endotheliocytes	TMTC1
3.73e-265	0.634139	0.663	0.359	1.75e-260	Endotheliocytes	EMP2
0	0.633631	0.455	0.136	0	Endotheliocytes	RPS6KA3
5.77e-260	0.633507	0.506	0.238	2.71e-255	Endotheliocytes	H1FX
0	0.63205	0.416	0.123	0	Endotheliocytes	ABHD17A
0	0.632011	0.926	0.794	0	Endotheliocytes	RPS21
0	0.631712	0.535	0.23	0	Endotheliocytes	PSME2
9.96e-252	0.62999	0.434	0.191	4.68e-247	Endotheliocytes	MAST4
0	0.628869	0.362	0.058	0	Endotheliocytes	CLIC2
1.44e-248	0.628502	0.841	0.577	6.75e-244	Endotheliocytes	ANXA2
2.35e-280	0.624419	0.924	0.763	1.1e-275	Endotheliocytes	RPL18
0	0.623312	0.336	0.061	0	Endotheliocytes	HSPA12B
3.31e-252	0.620179	0.533	0.261	1.55e-247	Endotheliocytes	HIPK3
1.68e-236	0.619439	0.891	0.766	7.89e-232	Endotheliocytes	RPLP0
9.52e-135	0.619137	0.876	0.762	4.47e-130	Endotheliocytes	SRP14
0	0.618888	0.4	0.115	0	Endotheliocytes	CLEC2B
0	0.618455	0.146	0.009	0	Endotheliocytes	DEPP1
2.08e-19	0.618382	0.424	0.403	9.78e-15	Endotheliocytes	PTRF
0	0.617489	0.313	0.03	0	Endotheliocytes	HHEX
0	0.614686	0.283	0.01	0	Endotheliocytes	SEMA6B
0	0.614573	0.495	0.177	0	Endotheliocytes	CCND3
0	0.613989	0.396	0.102	0	Endotheliocytes	IFI44
0	0.613917	0.245	0.002	0	Endotheliocytes	DLL4
0	0.613555	0.37	0.075	0	Endotheliocytes	BTN3A2
0	0.612197	0.232	0.002	0	Endotheliocytes	SLCO2A1
0	0.611681	0.248	0.011	0	Endotheliocytes	DIPK1B
0	0.609811	0.307	0.05	0	Endotheliocytes	ATP5F1C
6.73e-172	0.609716	0.61	0.368	3.16e-167	Endotheliocytes	NKTR
4.91e-227	0.609446	0.356	0.139	2.31e-222	Endotheliocytes	ICAM1
0	0.607637	0.425	0.128	0	Endotheliocytes	AIF1L
1.19e-290	0.606834	0.947	0.875	5.59e-286	Endotheliocytes	RPS25
1.45e-287	0.604303	0.486	0.209	6.82e-283	Endotheliocytes	YWHAH
0	0.6034	0.286	0.017	0	Endotheliocytes	PLCG2
0	0.603085	0.45	0.116	0	Endotheliocytes	SNCG
0	0.60247	0.539	0.238	0	Endotheliocytes	BNIP2
0	0.601144	0.294	0.025	0	Endotheliocytes	AFAP1L2
0	0.600921	0.329	0.106	0	Endotheliocytes	ACACB
0	0.600138	0.231	0.007	0	Endotheliocytes	HLA-DMA
0	0.599853	0.288	0.041	0	Endotheliocytes	CACHD1
0	0.598462	0.287	0.041	0	Endotheliocytes	PLCB1
0	0.596427	0.474	0.178	0	Endotheliocytes	TNS2
0	0.596368	0.282	0.031	0	Endotheliocytes	CD109
0	0.596255	0.3	0.047	0	Endotheliocytes	HDGFL3
0	0.596141	0.965	0.919	0	Endotheliocytes	RPS24
3.14e-277	0.596037	0.958	0.913	1.47e-272	Endotheliocytes	RPS27A
0	0.59512	0.343	0.067	0	Endotheliocytes	MYOF
0	0.594534	0.409	0.105	0	Endotheliocytes	GBP2
0	0.593948	0.417	0.123	0	Endotheliocytes	DUSP6
0	0.593353	0.478	0.179	0	Endotheliocytes	PTPN12
0	0.593346	0.348	0.074	0	Endotheliocytes	SELENOM
2.3e-253	0.592892	0.355	0.139	1.08e-248	Endotheliocytes	CRYBG3
0	0.591724	0.427	0.139	0	Endotheliocytes	CD2AP
0	0.591239	0.293	0.051	0	Endotheliocytes	RBIS
0	0.591084	0.486	0.18	0	Endotheliocytes	HSD17B11
3.89e-270	0.589786	0.458	0.196	1.82e-265	Endotheliocytes	RUNX1T1
2.17e-219	0.589069	0.838	0.585	1.02e-214	Endotheliocytes	LGALS3
5.31e-249	0.588698	0.605	0.34	2.49e-244	Endotheliocytes	ZNHIT1
3.95e-216	0.587855	0.624	0.344	1.85e-211	Endotheliocytes	MACF1
3.96e-247	0.587825	0.919	0.829	1.86e-242	Endotheliocytes	NACA
0	0.586796	0.5	0.186	0	Endotheliocytes	TAPBP
0	0.585206	0.366	0.061	0	Endotheliocytes	CFI
8.23e-196	0.585182	0.689	0.456	3.86e-191	Endotheliocytes	ZFAS1
0	0.584793	0.372	0.096	0	Endotheliocytes	FRMD4B
0	0.584759	0.279	0.012	0	Endotheliocytes	ITGB4
0	0.584447	0.302	0.025	0	Endotheliocytes	PIEZO1
0	0.582902	0.34	0.072	0	Endotheliocytes	BACE2
1.83e-265	0.582417	0.533	0.247	8.6e-261	Endotheliocytes	TRIM56
0	0.581537	0.316	0.032	0	Endotheliocytes	MMP28
0	0.580212	0.302	0.055	0	Endotheliocytes	PGM5
7.44e-223	0.57906	0.451	0.206	3.49e-218	Endotheliocytes	SLC39A14
2.34e-183	0.577464	0.907	0.775	1.1e-178	Endotheliocytes	GNAS
0	0.576733	0.383	0.105	0	Endotheliocytes	STARD3
0	0.576471	0.283	0.026	0	Endotheliocytes	DNM3
6.87e-285	0.576424	0.745	0.432	3.22e-280	Endotheliocytes	TPM3
1.9e-252	0.57612	0.544	0.274	8.9e-248	Endotheliocytes	HSD17B12
0	0.575733	0.311	0.068	0	Endotheliocytes	LINC01578
0	0.572884	0.349	0.084	0	Endotheliocytes	SEM1
1.19e-218	0.572784	0.935	0.863	5.57e-214	Endotheliocytes	RPL7A
0	0.572654	0.341	0.066	0	Endotheliocytes	ATP6V0C
0	0.572292	0.42	0.149	0	Endotheliocytes	RRAS
0	0.571451	0.212	0.003	0	Endotheliocytes	ST8SIA6
0	0.571259	0.203	0.007	0	Endotheliocytes	KCNN3
0	0.571186	0.334	0.089	0	Endotheliocytes	UBE2V1
0	0.570322	0.354	0.058	0	Endotheliocytes	NUDT14
1.85e-109	0.570228	0.267	0.134	8.68e-105	Endotheliocytes	SSFA2
0	0.566906	0.283	0.066	0	Endotheliocytes	CNKSR3
0	0.566841	0.373	0.103	0	Endotheliocytes	NQO1
0	0.566685	0.412	0.139	0	Endotheliocytes	PLXND1
5.5e-266	0.564937	0.458	0.195	2.58e-261	Endotheliocytes	MGLL
0	0.56453	0.371	0.03	0	Endotheliocytes	GATA2
0	0.564084	0.392	0.099	0	Endotheliocytes	ORAI1
0	0.563824	0.271	0.011	0	Endotheliocytes	NOVA2
0	0.561842	0.268	0.025	0	Endotheliocytes	NBDY
0	0.561502	0.299	0.036	0	Endotheliocytes	SELENOP
0	0.561397	0.459	0.172	0	Endotheliocytes	RNF213
0	0.560279	0.264	0.019	0	Endotheliocytes	GFOD1
2.46e-200	0.559982	0.854	0.655	1.15e-195	Endotheliocytes	RAC1
0	0.559889	0.324	0.035	0	Endotheliocytes	PROCR
0	0.557492	0.365	0.097	0	Endotheliocytes	RAPGEF2
2.7e-211	0.557469	0.747	0.467	1.27e-206	Endotheliocytes	LEPROT
0	0.556697	0.242	0.013	0	Endotheliocytes	CNTNAP3B
0	0.555426	0.306	0.052	0	Endotheliocytes	ITPKB
0	0.555368	0.24	0.015	0	Endotheliocytes	HLX
0	0.554208	0.243	0.011	0	Endotheliocytes	MCF2L
0	0.552713	0.219	0.002	0	Endotheliocytes	TMEM273
0	0.552528	0.384	0.128	0	Endotheliocytes	SPTLC2
2.02e-243	0.550652	0.95	0.893	9.49e-239	Endotheliocytes	RPL35A
0	0.549391	0.31	0.064	0	Endotheliocytes	CCDC68
2.16e-164	0.549007	0.398	0.196	1.01e-159	Endotheliocytes	DLC1
0	0.548824	0.374	0.123	0	Endotheliocytes	RASAL2
0	0.54789	0.363	0.098	0	Endotheliocytes	MALT1
0	0.547774	0.321	0.061	0	Endotheliocytes	IRF9
0	0.547242	0.259	0.002	0	Endotheliocytes	USHBP1
0	0.546761	0.31	0.057	0	Endotheliocytes	CPNE8
0	0.54459	0.327	0.084	0	Endotheliocytes	RGS3
0	0.543917	0.287	0.055	0	Endotheliocytes	RTF2
0	0.543692	0.33	0.07	0	Endotheliocytes	ATP5F1B
0	0.542212	0.556	0.238	0	Endotheliocytes	GRN
0	0.542089	0.256	0.032	0	Endotheliocytes	RESF1
8.16e-162	0.541684	0.744	0.502	3.83e-157	Endotheliocytes	RPS10
5.84e-218	0.541683	0.936	0.845	2.74e-213	Endotheliocytes	RPL6
0	0.541334	0.421	0.109	0	Endotheliocytes	CTSZ
6.74e-251	0.540507	0.576	0.3	3.16e-246	Endotheliocytes	FDPS
1.9e-198	0.540026	0.513	0.261	8.91e-194	Endotheliocytes	PLK2
5.97e-274	0.539907	0.422	0.167	2.81e-269	Endotheliocytes	COL4A1
0	0.538944	0.283	0.02	0	Endotheliocytes	NOTCH1
1.86e-165	0.538676	0.63	0.393	8.75e-161	Endotheliocytes	PPA1
5.83e-252	0.537908	0.571	0.287	2.74e-247	Endotheliocytes	PCMTD1
0	0.536478	0.333	0.064	0	Endotheliocytes	LSR
0	0.533708	0.548	0.239	0	Endotheliocytes	FEZ2
0	0.533674	0.26	0.022	0	Endotheliocytes	TMCC3
0	0.533107	0.153	0.022	0	Endotheliocytes	HEY1
0	0.532331	0.398	0.111	0	Endotheliocytes	GSDMD
0	0.532163	0.27	0.034	0	Endotheliocytes	MALL
0	0.530844	0.31	0.048	0	Endotheliocytes	MGAT4A
0	0.530473	0.282	0.041	0	Endotheliocytes	SELENOF
0	0.530473	0.48	0.186	0	Endotheliocytes	MAPK3
0	0.530303	0.328	0.057	0	Endotheliocytes	TAP2
0	0.529992	0.41	0.152	0	Endotheliocytes	CNOT6L
0	0.529521	0.228	0.051	0	Endotheliocytes	MSX1
0	0.529221	0.233	0.016	0	Endotheliocytes	NIBAN2
1.57e-297	0.52689	0.239	0.063	7.39e-293	Endotheliocytes	IFIT2
0	0.526789	0.253	0.032	0	Endotheliocytes	MAP3K6
0	0.525233	0.35	0.092	0	Endotheliocytes	EVA1C
6.22e-90	0.524993	0.211	0.098	2.92e-85	Endotheliocytes	PTGS2
0	0.524526	0.349	0.09	0	Endotheliocytes	SH3BP4
0	0.524326	0.265	0.036	0	Endotheliocytes	TCEAL9
1.7e-77	0.522403	0.896	0.77	7.97e-73	Endotheliocytes	RPS17
0	0.521001	0.267	0.038	0	Endotheliocytes	FAT4
0	0.520051	0.142	0.007	0	Endotheliocytes	ALPL
0	0.519676	0.298	0.079	0	Endotheliocytes	SMAD7
0	0.519327	0.304	0.052	0	Endotheliocytes	PRKD2
1.9e-130	0.518536	0.557	0.339	8.91e-126	Endotheliocytes	UACA
7.65e-303	0.517505	0.457	0.182	3.59e-298	Endotheliocytes	PLEC
2.98e-224	0.51726	0.699	0.445	1.4e-219	Endotheliocytes	GNG5
3.23e-210	0.517257	0.361	0.153	1.52e-205	Endotheliocytes	LYST
0	0.515601	0.296	0.061	0	Endotheliocytes	RAPGEF3
0	0.513908	0.231	0.032	0	Endotheliocytes	TSPAN13
0	0.513866	0.364	0.089	0	Endotheliocytes	TRIM47
0	0.513785	0.3	0.06	0	Endotheliocytes	SPATA13
0	0.513254	0.479	0.189	0	Endotheliocytes	TSPAN4
1.05e-208	0.511999	0.551	0.295	4.94e-204	Endotheliocytes	CTNNA1
2.03e-206	0.510552	0.317	0.127	9.54e-202	Endotheliocytes	OLFM1
0	0.510188	0.296	0.039	0	Endotheliocytes	CARD10
0	0.508562	0.336	0.088	0	Endotheliocytes	CARD8
0	0.508333	0.294	0.055	0	Endotheliocytes	MDFIC
2.97e-160	0.508102	0.78	0.603	1.4e-155	Endotheliocytes	EIF3E
0	0.50786	0.317	0.084	0	Endotheliocytes	RALGDS
0	0.506791	0.372	0.122	0	Endotheliocytes	BCL3
0	0.506764	0.253	0.012	0	Endotheliocytes	ARAP3
5.7e-185	0.506625	0.544	0.304	2.68e-180	Endotheliocytes	COX17
0	0.505762	0.327	0.073	0	Endotheliocytes	EPHB4
0	0.50567	0.187	0.027	0	Endotheliocytes	HECW2
4.58e-233	0.504917	0.958	0.917	2.15e-228	Endotheliocytes	RPL30
0	0.50438	0.398	0.141	0	Endotheliocytes	UBE2L6
9.18e-267	0.504282	0.396	0.153	4.31e-262	Endotheliocytes	LRRC8A
0	0.503811	0.316	0.086	0	Endotheliocytes	LAMA5
2.61e-175	0.503515	0.785	0.563	1.23e-170	Endotheliocytes	RPS4Y1
0	0.502916	0.332	0.07	0	Endotheliocytes	RASSF3
0	0.501995	0.182	0.026	0	Endotheliocytes	APOLD1
2.53e-277	0.499717	0.446	0.186	1.19e-272	Endotheliocytes	SSBP4
0	0.499105	0.254	0.008	0	Endotheliocytes	BAALC
0	0.498929	0.247	0.026	0	Endotheliocytes	DENND3
0	0.498814	0.176	0.006	0	Endotheliocytes	ANXA3
0	0.498426	0.263	0.052	0	Endotheliocytes	KIAA1671
0	0.497917	0.223	0.028	0	Endotheliocytes	MT-ND6
0	0.497158	0.367	0.112	0	Endotheliocytes	IL11RA
0	0.49696	0.268	0.021	0	Endotheliocytes	ACVRL1
4.32e-213	0.496374	0.642	0.357	2.03e-208	Endotheliocytes	MIF
0	0.495167	0.221	0.036	0	Endotheliocytes	GABPB1-AS1
0	0.49506	0.116	0.007	0	Endotheliocytes	HLA-DRB5
0	0.495038	0.251	0.034	0	Endotheliocytes	AFDN
8.04e-257	0.494905	0.506	0.229	3.78e-252	Endotheliocytes	TNFRSF1A
0	0.494633	0.373	0.11	0	Endotheliocytes	FOXO1
8.1e-257	0.493511	0.469	0.209	3.8e-252	Endotheliocytes	TSNAX
0	0.492909	0.312	0.074	0	Endotheliocytes	ATP5MD
0	0.49285	0.282	0.062	0	Endotheliocytes	RO60
0	0.492837	0.236	0.013	0	Endotheliocytes	RIPOR1
0	0.492706	0.208	0.002	0	Endotheliocytes	WT1-AS
0	0.488468	0.243	0.026	0	Endotheliocytes	SH3BGRL2
1.23e-190	0.487855	0.548	0.296	5.77e-186	Endotheliocytes	CLIC4
0	0.487624	0.385	0.124	0	Endotheliocytes	PML
8.71e-71	0.487517	0.262	0.151	4.09e-66	Endotheliocytes	SDPR
0	0.486297	0.326	0.086	0	Endotheliocytes	GGT5
1.3e-196	0.484586	0.451	0.222	6.09e-192	Endotheliocytes	PIK3C2A
0	0.483545	0.281	0.06	0	Endotheliocytes	COPS9
0	0.482995	0.214	0.045	0	Endotheliocytes	GJA1
0	0.482478	0.192	0.002	0	Endotheliocytes	MET
0	0.48246	0.278	0.054	0	Endotheliocytes	NHSL2
0	0.48232	0.247	0.02	0	Endotheliocytes	SLC39A8
0	0.480311	0.355	0.083	0	Endotheliocytes	PARVB
0	0.480282	0.249	0.025	0	Endotheliocytes	TMEM35B
0	0.479314	0.318	0.081	0	Endotheliocytes	FLOT2
0	0.4793	0.2	0.02	0	Endotheliocytes	TSPAN2
2.14e-285	0.478969	0.33	0.111	1.01e-280	Endotheliocytes	PARP9
1.65e-198	0.478155	0.577	0.313	7.76e-194	Endotheliocytes	NUCB1
0	0.477728	0.283	0.065	0	Endotheliocytes	NRARP
5.26e-220	0.476409	0.419	0.184	2.47e-215	Endotheliocytes	KLF3
0	0.47592	0.249	0.015	0	Endotheliocytes	NPR1
0	0.474942	0.287	0.066	0	Endotheliocytes	NORAD
4.62e-287	0.474935	0.396	0.146	2.17e-282	Endotheliocytes	ERF
0	0.474849	0.239	0.032	0	Endotheliocytes	TM6SF1
1.19e-123	0.474412	0.904	0.801	5.57e-119	Endotheliocytes	RPL7
8.9e-182	0.47436	0.612	0.379	4.18e-177	Endotheliocytes	RAB13
0	0.473292	0.268	0.05	0	Endotheliocytes	MFSD6
0	0.47119	0.353	0.117	0	Endotheliocytes	POLD4
1.32e-200	0.469669	0.801	0.576	6.2e-196	Endotheliocytes	PFN1
0	0.468947	0.25	0.035	0	Endotheliocytes	EPB41L4A
5.7e-137	0.467796	0.777	0.549	2.68e-132	Endotheliocytes	SAT1
0	0.467603	0.264	0.059	0	Endotheliocytes	GRB10
0	0.4673	0.448	0.169	0	Endotheliocytes	RALB
0	0.467265	0.264	0.04	0	Endotheliocytes	SMIM26
4.03e-202	0.467022	0.353	0.15	1.89e-197	Endotheliocytes	GPCPD1
6.3e-129	0.466356	0.908	0.821	2.96e-124	Endotheliocytes	RPL10A
0	0.465911	0.388	0.073	0	Endotheliocytes	MCAM
9.07e-293	0.465663	0.387	0.141	4.26e-288	Endotheliocytes	CEP68
2.44e-155	0.465634	0.658	0.43	1.15e-150	Endotheliocytes	CAPNS1
0	0.465466	0.316	0.086	0	Endotheliocytes	ATP5PO
8.8e-266	0.465164	0.358	0.131	4.13e-261	Endotheliocytes	KLF7
8.89e-170	0.463713	0.956	0.901	4.18e-165	Endotheliocytes	RPL9
3.36e-186	0.463429	0.551	0.293	1.58e-181	Endotheliocytes	ACTN1
1.36e-298	0.462544	0.246	0.067	6.4e-294	Endotheliocytes	DGKH
0	0.461815	0.254	0.063	0	Endotheliocytes	PCDH17
0	0.460387	0.238	0.047	0	Endotheliocytes	JUP
0	0.458386	0.241	0.011	0	Endotheliocytes	CASP10
0	0.458143	0.249	0.042	0	Endotheliocytes	DOCK4
0	0.457529	0.283	0.057	0	Endotheliocytes	ATP5MC3
0	0.456934	0.338	0.1	0	Endotheliocytes	STK38L
0	0.454374	0.191	0.005	0	Endotheliocytes	DSP
1.16e-158	0.453889	0.625	0.411	5.44e-154	Endotheliocytes	FIS1
3.9e-242	0.453817	0.547	0.268	1.83e-237	Endotheliocytes	NOP10
1.18e-238	0.452653	0.186	0.048	5.52e-234	Endotheliocytes	GPM6A
5.56e-168	0.451709	0.643	0.409	2.61e-163	Endotheliocytes	ENY2
5.71e-203	0.45143	0.304	0.121	2.68e-198	Endotheliocytes	FUT8
0	0.451319	0.303	0.082	0	Endotheliocytes	MICOS10
0	0.451308	0.351	0.091	0	Endotheliocytes	SIGIRR
1.7e-160	0.450202	0.588	0.351	7.97e-156	Endotheliocytes	STAT3
0	0.449951	0.233	0.031	0	Endotheliocytes	MAOA
6.18e-210	0.449766	0.49	0.237	2.9e-205	Endotheliocytes	GAS6
1.1e-179	0.448894	0.597	0.347	5.16e-175	Endotheliocytes	TMEM50A
1.06e-151	0.447858	0.864	0.731	4.96e-147	Endotheliocytes	EEF1D
0	0.447823	0.308	0.089	0	Endotheliocytes	ATP5MPL
7.93e-150	0.447462	0.416	0.219	3.72e-145	Endotheliocytes	OSBPL1A
1.07e-149	0.446941	0.843	0.592	5.05e-145	Endotheliocytes	APP
0	0.446606	0.191	0.007	0	Endotheliocytes	TDGF1
0	0.446043	0.234	0.035	0	Endotheliocytes	PSMA3-AS1
0	0.445994	0.295	0.077	0	Endotheliocytes	MAGI1
0	0.445972	0.283	0.054	0	Endotheliocytes	C17orf49
0	0.445869	0.247	0.044	0	Endotheliocytes	NTN4
0	0.445018	0.323	0.094	0	Endotheliocytes	RGL2
0	0.444623	0.295	0.072	0	Endotheliocytes	TANC1
0	0.444009	0.366	0.117	0	Endotheliocytes	CORO1B
0	0.442861	0.204	0.006	0	Endotheliocytes	CDH24
2.16e-67	0.442362	0.435	0.289	1.01e-62	Endotheliocytes	PLPP1
0	0.442086	0.212	0.03	0	Endotheliocytes	ITGA10
2.35e-249	0.441147	0.384	0.156	1.1e-244	Endotheliocytes	SEC11C
1.45e-188	0.440417	0.391	0.181	6.81e-184	Endotheliocytes	AKT3
3.27e-196	0.44041	0.863	0.705	1.54e-191	Endotheliocytes	RPSA
0	0.440242	0.215	0.02	0	Endotheliocytes	LINC-PINT
0	0.440026	0.328	0.095	0	Endotheliocytes	RHOJ
7.07e-127	0.44	0.665	0.444	3.32e-122	Endotheliocytes	KMT2E
0	0.439978	0.229	0.027	0	Endotheliocytes	MTLN
1.66e-266	0.439389	0.358	0.132	7.78e-262	Endotheliocytes	JPX
9.65e-194	0.4393	0.429	0.198	4.53e-189	Endotheliocytes	AKR1C3
5.12e-149	0.438911	0.588	0.365	2.41e-144	Endotheliocytes	NAA38
7.68e-147	0.438722	0.895	0.834	3.6e-142	Endotheliocytes	RPS5
2.87e-274	0.437727	0.387	0.145	1.35e-269	Endotheliocytes	CDC42EP1
7.99e-292	0.437661	0.401	0.148	3.75e-287	Endotheliocytes	IL13RA1
0	0.437528	0.227	0.032	0	Endotheliocytes	TPD52
1.02e-176	0.436259	0.604	0.341	4.77e-172	Endotheliocytes	DPYSL2
1.15e-260	0.435372	0.49	0.222	5.42e-256	Endotheliocytes	PET100
0	0.434793	0.249	0.046	0	Endotheliocytes	NSD3
0	0.433994	0.202	0.041	0	Endotheliocytes	ADAMTS9
0	0.432812	0.289	0.058	0	Endotheliocytes	MANSC1
1.82e-163	0.432224	0.473	0.253	8.55e-159	Endotheliocytes	YPEL3
8.84e-146	0.431934	0.658	0.405	4.15e-141	Endotheliocytes	ENAH
0	0.431586	0.227	0.014	0	Endotheliocytes	TLR4
2.59e-172	0.431582	0.685	0.432	1.21e-167	Endotheliocytes	RAB11A
0	0.430416	0.382	0.134	0	Endotheliocytes	NAA10
5.28e-212	0.430304	0.498	0.238	2.48e-207	Endotheliocytes	CTNND1
0	0.429814	0.368	0.115	0	Endotheliocytes	COMMD7
0	0.42902	0.261	0.06	0	Endotheliocytes	RFTN1
0	0.428708	0.27	0.059	0	Endotheliocytes	SP110
0	0.428597	0.207	0.021	0	Endotheliocytes	TCF15
4.46e-175	0.427694	0.422	0.202	2.09e-170	Endotheliocytes	ARHGEF12
0	0.427371	0.216	0.021	0	Endotheliocytes	ABCG2
0	0.427225	0.738	0.215	0	Endotheliocytes	ANXA1
0	0.427009	0.241	0.016	0	Endotheliocytes	GIMAP2
0	0.426711	0.228	0.028	0	Endotheliocytes	GNG10
2.38e-128	0.426057	0.663	0.44	1.12e-123	Endotheliocytes	SCAF11
2.53e-294	0.42583	0.312	0.101	1.19e-289	Endotheliocytes	DHRS3
1.91e-228	0.42553	0.291	0.104	8.96e-224	Endotheliocytes	SCARB1
0	0.425261	0.192	0.006	0	Endotheliocytes	JCAD
0	0.424896	0.284	0.052	0	Endotheliocytes	ELMO1
3.94e-138	0.424737	0.674	0.476	1.85e-133	Endotheliocytes	EIF3K
2.76e-125	0.424108	0.793	0.604	1.3e-120	Endotheliocytes	SEC62
5.09e-286	0.423143	0.322	0.106	2.39e-281	Endotheliocytes	ARHGAP23
0	0.422146	0.193	0.005	0	Endotheliocytes	FAM167B
0	0.421894	0.24	0.049	0	Endotheliocytes	TUT4
5.97e-290	0.420921	0.337	0.112	2.8e-285	Endotheliocytes	TRIM38
0	0.420853	0.19	0.009	0	Endotheliocytes	PKN3
4.53e-149	0.420746	0.656	0.43	2.13e-144	Endotheliocytes	DYNLRB1
1.84e-126	0.419561	0.157	0.055	8.63e-122	Endotheliocytes	SLC6A6
1.35e-277	0.419177	0.384	0.143	6.34e-273	Endotheliocytes	SYNGR2
3.08e-175	0.417899	0.948	0.9	1.45e-170	Endotheliocytes	RPS13
1.13e-158	0.417094	0.563	0.312	5.3e-154	Endotheliocytes	PPP3CA
1.82e-173	0.415865	0.33	0.143	8.55e-169	Endotheliocytes	PTPRG
1.26e-286	0.415752	0.349	0.117	5.9e-282	Endotheliocytes	APOL1
0	0.415619	0.225	0.035	0	Endotheliocytes	NRGN
6.68e-147	0.415056	0.906	0.781	3.14e-142	Endotheliocytes	RPL23A
0	0.413108	0.382	0.128	0	Endotheliocytes	PKN1
0	0.412365	0.291	0.086	0	Endotheliocytes	PSMB10
1.71e-193	0.412147	0.503	0.253	8.04e-189	Endotheliocytes	PRMT2
0	0.412112	0.216	0.02	0	Endotheliocytes	SHFL
0	0.411992	0.338	0.102	0	Endotheliocytes	CD40
5.93e-165	0.411957	0.622	0.386	2.79e-160	Endotheliocytes	UBXN1
1.72e-265	0.410925	0.334	0.119	8.09e-261	Endotheliocytes	DDX39B
0	0.410247	0.236	0.041	0	Endotheliocytes	ATP5MC1
0	0.410023	0.278	0.065	0	Endotheliocytes	CADPS2
5.09e-143	0.408807	0.549	0.325	2.39e-138	Endotheliocytes	CD46
9.78e-173	0.4086	0.598	0.347	4.59e-168	Endotheliocytes	ARL6IP4
0	0.40849	0.225	0.034	0	Endotheliocytes	THUMPD3-AS1
0	0.407442	0.257	0.065	0	Endotheliocytes	SEMA6A
4.32e-272	0.407206	0.168	0.037	2.03e-267	Endotheliocytes	RSAD2
6.02e-160	0.406391	0.471	0.245	2.83e-155	Endotheliocytes	HTRA1
0	0.404623	0.202	0.022	0	Endotheliocytes	OLFML2A
0	0.404559	0.267	0.067	0	Endotheliocytes	SEPTIN10
4e-126	0.404232	0.529	0.323	1.88e-121	Endotheliocytes	MYCBP2
5.05e-149	0.403996	0.197	0.073	2.37e-144	Endotheliocytes	C4orf32
4.75e-127	0.403822	0.59	0.366	2.23e-122	Endotheliocytes	SPTAN1
8.81e-134	0.403422	0.53	0.317	4.14e-129	Endotheliocytes	SMARCE1
0	0.403138	0.256	0.035	0	Endotheliocytes	LGALS9
0	0.403027	0.2	0.014	0	Endotheliocytes	SELENON
8.12e-150	0.402635	0.987	0.957	3.81e-145	Endotheliocytes	EEF1A1
0	0.40186	0.221	0.029	0	Endotheliocytes	REX1BD
4.14e-111	0.40091	0.71	0.513	1.94e-106	Endotheliocytes	N4BP2L2
9.39e-274	0.400793	0.326	0.11	4.41e-269	Endotheliocytes	WDFY1
0	0.400514	0.304	0.081	0	Endotheliocytes	SLC50A1
0	0.39896	0.15	0.002	0	Endotheliocytes	AL359220.1
5.2e-16	0.398898	0.133	0.092	2.44e-11	Endotheliocytes	TMEM100
3.62e-208	0.398817	0.462	0.218	1.7e-203	Endotheliocytes	TMEM179B
0	0.398505	0.261	0.068	0	Endotheliocytes	CCDC178
0	0.39831	0.191	0.002	0	Endotheliocytes	ZNF366
1.38e-75	0.397997	0.255	0.141	6.5e-71	Endotheliocytes	SLC12A2
0	0.397828	0.283	0.063	0	Endotheliocytes	TSPAN9
2.58e-199	0.39782	0.388	0.172	1.21e-194	Endotheliocytes	CORO1C
5.88e-214	0.397524	0.381	0.161	2.76e-209	Endotheliocytes	YES1
3.15e-287	0.39743	0.24	0.065	1.48e-282	Endotheliocytes	SAMD9
0	0.397052	0.28	0.079	0	Endotheliocytes	RBMS2
2.4e-230	0.396022	0.363	0.144	1.12e-225	Endotheliocytes	SHC1
0	0.395843	0.172	0.005	0	Endotheliocytes	FLT4
3.28e-130	0.394805	0.592	0.365	1.54e-125	Endotheliocytes	RSRP1
0	0.394627	0.219	0.016	0	Endotheliocytes	GIPC2
1.94e-167	0.394232	0.437	0.22	9.1e-163	Endotheliocytes	TMEM165
4.82e-126	0.393909	0.902	0.801	2.26e-121	Endotheliocytes	RPL35
0	0.393169	0.211	0.014	0	Endotheliocytes	CLEC1A
0	0.392677	0.191	0.028	0	Endotheliocytes	PCNX1
0	0.391062	0.187	0.012	0	Endotheliocytes	DELE1
0	0.390204	0.202	0.041	0	Endotheliocytes	SNHG14
1.15e-183	0.389707	0.364	0.158	5.39e-179	Endotheliocytes	LAYN
0	0.389669	0.242	0.052	0	Endotheliocytes	NEDD4
0	0.388479	0.205	0.008	0	Endotheliocytes	ABI3
0	0.386566	0.193	0.036	0	Endotheliocytes	RNF144B
0	0.386527	0.277	0.068	0	Endotheliocytes	ATP5F1A
5.36e-141	0.386411	0.581	0.36	2.52e-136	Endotheliocytes	EIF3D
5.32e-209	0.385465	0.41	0.185	2.5e-204	Endotheliocytes	C14orf119
3.63e-287	0.38492	0.292	0.091	1.7e-282	Endotheliocytes	TNFAIP1
1.2e-124	0.384905	0.696	0.503	5.64e-120	Endotheliocytes	DAD1
4.25e-295	0.383841	0.285	0.085	2e-290	Endotheliocytes	RIN2
1.17e-272	0.383236	0.452	0.185	5.51e-268	Endotheliocytes	HPCAL1
0	0.382496	0.293	0.079	0	Endotheliocytes	CDK17
4.04e-75	0.382446	0.933	0.866	1.9e-70	Endotheliocytes	RPL27A
0	0.381737	0.36	0.116	0	Endotheliocytes	ASAP2
0	0.381663	0.297	0.082	0	Endotheliocytes	NXN
1.05e-272	0.381281	0.171	0.038	4.91e-268	Endotheliocytes	SMAD6
0	0.380796	0.189	0.01	0	Endotheliocytes	PCDH1
5.27e-96	0.380308	0.945	0.821	2.48e-91	Endotheliocytes	RPL21
2.39e-123	0.380004	0.937	0.692	1.12e-118	Endotheliocytes	IGFBP7
0	0.379999	0.177	0.013	0	Endotheliocytes	VSIR
1e-171	0.379908	0.443	0.227	4.7e-167	Endotheliocytes	MGMT
0	0.379399	0.181	0	0	Endotheliocytes	AVPR2
1.95e-110	0.378737	0.79	0.633	9.17e-106	Endotheliocytes	SERBP1
2.63e-259	0.378235	0.324	0.113	1.23e-254	Endotheliocytes	TAOK2
0	0.377781	0.313	0.096	0	Endotheliocytes	COX16
1.67e-191	0.377686	0.38	0.165	7.86e-187	Endotheliocytes	CTSH
0	0.376284	0.185	0.016	0	Endotheliocytes	GCNT2
0	0.375688	0.258	0.062	0	Endotheliocytes	SLC35G2
3.11e-122	0.375588	0.495	0.283	1.46e-117	Endotheliocytes	NCKAP1
0	0.375429	0.226	0.037	0	Endotheliocytes	FGD5-AS1
0	0.375017	0.257	0.052	0	Endotheliocytes	CIAO2B
6.32e-275	0.374239	0.239	0.067	2.97e-270	Endotheliocytes	RALGAPA2
0	0.374216	0.206	0.027	0	Endotheliocytes	MAGI2-AS3
2.28e-125	0.374151	0.57	0.345	1.07e-120	Endotheliocytes	MBNL1
0	0.373903	0.15	0.003	0	Endotheliocytes	MPZL2
1.75e-284	0.373085	0.334	0.112	8.21e-280	Endotheliocytes	CNDP2
4.41e-221	0.37305	0.432	0.193	2.07e-216	Endotheliocytes	EBPL
0	0.372881	0.228	0.05	0	Endotheliocytes	CERT1
1.53e-92	0.372203	0.951	0.853	7.18e-88	Endotheliocytes	ACTG1
1.51e-150	0.371546	0.358	0.168	7.09e-146	Endotheliocytes	KBTBD2
8.28e-146	0.371249	0.486	0.27	3.89e-141	Endotheliocytes	ASAP1
0	0.37044	0.233	0.052	0	Endotheliocytes	LRP5
0	0.369543	0.223	0.043	0	Endotheliocytes	EPB41L4A-AS1
0	0.369516	0.218	0.012	0	Endotheliocytes	MFNG
8.39e-165	0.369309	0.415	0.206	3.94e-160	Endotheliocytes	SPCS3
0	0.369157	0.197	0.021	0	Endotheliocytes	MAPK11
2.28e-199	0.368543	0.37	0.156	1.07e-194	Endotheliocytes	MPDZ
0	0.368306	0.204	0.033	0	Endotheliocytes	TNXB
0	0.368224	0.212	0.026	0	Endotheliocytes	TMEM44
0	0.368164	0.329	0.107	0	Endotheliocytes	HLA.DRB1
0	0.368037	0.185	0.022	0	Endotheliocytes	HIP1R
1.22e-192	0.367798	0.315	0.125	5.72e-188	Endotheliocytes	PTPN14
0	0.367579	0.174	0.004	0	Endotheliocytes	BCL6B
5.43e-131	0.366828	0.368	0.188	2.55e-126	Endotheliocytes	CPEB4
0	0.366557	0.244	0.046	0	Endotheliocytes	SELENOS
1.32e-300	0.366359	0.321	0.104	6.21e-296	Endotheliocytes	LYSMD2
5.63e-118	0.366328	0.695	0.491	2.64e-113	Endotheliocytes	ARL6IP1
0	0.366183	0.185	0.036	0	Endotheliocytes	PLLP
1.01e-175	0.366166	0.445	0.213	4.73e-171	Endotheliocytes	GPRC5B
2.95e-91	0.365627	0.697	0.503	1.38e-86	Endotheliocytes	TXN
0	0.365476	0.199	0.028	0	Endotheliocytes	KCNC4
0	0.364141	0.219	0.03	0	Endotheliocytes	ZNF521
1.43e-302	0.363936	0.114	0.017	6.71e-298	Endotheliocytes	PDGFD
4.27e-101	0.363536	0.874	0.785	2e-96	Endotheliocytes	BTF3
2.65e-114	0.363253	0.962	0.874	1.25e-109	Endotheliocytes	RPL13A
0	0.363028	0.206	0.027	0	Endotheliocytes	DCHS1
0	0.362203	0.196	0.029	0	Endotheliocytes	NUTM2A-AS1
4.05e-140	0.361848	0.235	0.094	1.9e-135	Endotheliocytes	ITPR2
1.14e-160	0.361773	0.358	0.162	5.36e-156	Endotheliocytes	GYPC
1.02e-82	0.361351	0.746	0.593	4.77e-78	Endotheliocytes	EIF4B
0	0.361253	0.236	0.044	0	Endotheliocytes	P3H2
0	0.361153	0.198	0.031	0	Endotheliocytes	ERBIN
0	0.361061	0.254	0.057	0	Endotheliocytes	IFNAR2
3.38e-105	0.360662	0.383	0.211	1.59e-100	Endotheliocytes	SOS1
0	0.360595	0.264	0.067	0	Endotheliocytes	CPNE2
1.36e-129	0.360308	0.723	0.535	6.4e-125	Endotheliocytes	COX5B
0	0.360206	0.185	0.024	0	Endotheliocytes	PAXX
3.89e-204	0.360138	0.22	0.071	1.83e-199	Endotheliocytes	RAPGEF5
1.08e-129	0.359914	0.852	0.584	5.07e-125	Endotheliocytes	PTMS
0	0.359661	0.235	0.058	0	Endotheliocytes	F2R
1.54e-107	0.35951	0.546	0.347	7.24e-103	Endotheliocytes	RCN1
0	0.359452	0.215	0.028	0	Endotheliocytes	MESD
0	0.358858	0.204	0.013	0	Endotheliocytes	TSPAN12
0	0.358726	0.24	0.05	0	Endotheliocytes	B3GNT2
8.27e-151	0.358545	0.514	0.287	3.89e-146	Endotheliocytes	ARHGDIA
0	0.358308	0.171	0.005	0	Endotheliocytes	GPR4
2.16e-160	0.358248	0.49	0.245	1.01e-155	Endotheliocytes	THBD
0	0.357678	0.105	0.009	0	Endotheliocytes	TFPI2
9.51e-120	0.357374	0.54	0.324	4.46e-115	Endotheliocytes	ZFYVE21
0	0.356949	0.23	0.045	0	Endotheliocytes	SLC52A3
1.79e-155	0.355982	0.504	0.27	8.42e-151	Endotheliocytes	RAP1A
2.91e-113	0.355623	0.479	0.275	1.36e-108	Endotheliocytes	ATN1
0	0.35541	0.218	0.033	0	Endotheliocytes	PLEKHG1
9.22e-151	0.354847	0.243	0.097	4.33e-146	Endotheliocytes	ANKRD29
5.18e-193	0.354841	0.307	0.117	2.43e-188	Endotheliocytes	PNP
7.32e-259	0.353991	0.263	0.082	3.44e-254	Endotheliocytes	ANKHD1
9.47e-187	0.353838	0.398	0.181	4.45e-182	Endotheliocytes	ZNF22
0	0.353648	0.245	0.058	0	Endotheliocytes	DTX3L
5.53e-136	0.353517	0.406	0.208	2.6e-131	Endotheliocytes	PKN2
1.1e-188	0.353272	0.28	0.108	5.17e-184	Endotheliocytes	FNIP2
6.82e-127	0.353074	0.53	0.319	3.2e-122	Endotheliocytes	PSMB3
2.14e-306	0.353072	0.225	0.055	1e-301	Endotheliocytes	SPHK1
4.13e-273	0.352847	0.249	0.071	1.94e-268	Endotheliocytes	OAF
3.76e-142	0.352309	0.951	0.905	1.77e-137	Endotheliocytes	RPLP2
0	0.352299	0.237	0.048	0	Endotheliocytes	PITPNC1
1.29e-238	0.35228	0.303	0.108	6.08e-234	Endotheliocytes	NMRK1
7.26e-247	0.352258	0.301	0.103	3.41e-242	Endotheliocytes	STIM2
0	0.351737	0.109	0.014	0	Endotheliocytes	VEGFC
0	0.351527	0.22	0.048	0	Endotheliocytes	DOCK6
9.82e-128	0.351405	0.372	0.193	4.61e-123	Endotheliocytes	IL32
4.87e-182	0.350571	0.319	0.134	2.29e-177	Endotheliocytes	ELK4
0	0.350378	0.177	0.025	0	Endotheliocytes	TMEM161B-AS1
1.72e-150	0.348436	0.287	0.124	8.07e-146	Endotheliocytes	MCC
0	0.347986	0.14	0.015	0	Endotheliocytes	RFLNB
8.47e-219	0.347837	0.231	0.073	3.98e-214	Endotheliocytes	MTMR10
0	0.347724	0.126	0.007	0	Endotheliocytes	C10orf128
6.69e-126	0.347445	0.802	0.59	3.14e-121	Endotheliocytes	YWHAB
3.55e-120	0.347008	0.724	0.525	1.67e-115	Endotheliocytes	EDF1
1.09e-118	0.346945	0.845	0.593	5.11e-114	Endotheliocytes	NFKBIA
4.1e-192	0.3467	0.405	0.187	1.92e-187	Endotheliocytes	POLE4
1.06e-107	0.346517	0.754	0.552	4.98e-103	Endotheliocytes	PCBP1
1.15e-150	0.346173	0.535	0.308	5.42e-146	Endotheliocytes	RAP1B
3.75e-252	0.34612	0.505	0.227	1.76e-247	Endotheliocytes	ELF1
5.34e-120	0.345062	0.443	0.242	2.51e-115	Endotheliocytes	VPS13C
0	0.344966	0.196	0.016	0	Endotheliocytes	THSD1
0	0.344625	0.205	0.034	0	Endotheliocytes	TASOR
8.67e-151	0.344484	0.46	0.244	4.07e-146	Endotheliocytes	HEBP1
1.6e-147	0.344253	0.449	0.237	7.53e-143	Endotheliocytes	EIF2A
1.54e-160	0.344088	0.369	0.171	7.23e-156	Endotheliocytes	TTC19
2.46e-91	0.34343	0.666	0.492	1.16e-86	Endotheliocytes	RABAC1
8.77e-161	0.342141	0.449	0.219	4.12e-156	Endotheliocytes	CDC42EP4
0	0.341786	0.215	0.041	0	Endotheliocytes	UPP1
0	0.341348	0.187	0.025	0	Endotheliocytes	DANCR
3.76e-151	0.341331	0.544	0.307	1.77e-146	Endotheliocytes	COX7B
8.73e-239	0.340718	0.285	0.096	4.1e-234	Endotheliocytes	ARHGEF2
0	0.340539	0.212	0.049	0	Endotheliocytes	CYB561
8.82e-253	0.340422	0.262	0.081	4.14e-248	Endotheliocytes	LRCH1
0	0.340234	0.15	0.003	0	Endotheliocytes	SERTAD4-AS1
3.4e-146	0.340105	0.355	0.166	1.6e-141	Endotheliocytes	VPS36
0	0.339965	0.2	0.037	0	Endotheliocytes	AOPEP
5.67e-248	0.33996	0.265	0.085	2.66e-243	Endotheliocytes	NTHL1
1.65e-113	0.339664	0.454	0.255	7.75e-109	Endotheliocytes	EIF2AK2
4.99e-300	0.338983	0.226	0.057	2.34e-295	Endotheliocytes	PPM1F
5.75e-187	0.338436	0.342	0.145	2.7e-182	Endotheliocytes	NGRN
2.31e-288	0.338179	0.206	0.051	1.09e-283	Endotheliocytes	OGA
6.97e-172	0.337486	0.285	0.113	3.27e-167	Endotheliocytes	SLCO2B1
1.52e-122	0.337367	0.495	0.294	7.14e-118	Endotheliocytes	RPL22L1
3.19e-166	0.337211	0.443	0.22	1.5e-161	Endotheliocytes	METTL9
0	0.336927	0.169	0.024	0	Endotheliocytes	DLL1
3.27e-115	0.336756	0.638	0.433	1.54e-110	Endotheliocytes	BRI3
1.22e-180	0.335962	0.439	0.211	5.73e-176	Endotheliocytes	LSM2
1.39e-236	0.335818	0.232	0.07	6.54e-232	Endotheliocytes	PDGFC
0	0.335731	0.228	0.052	0	Endotheliocytes	HLA.DMA
4.9e-167	0.335521	0.303	0.13	2.3e-162	Endotheliocytes	RBM4
2.19e-130	0.335493	0.486	0.276	1.03e-125	Endotheliocytes	PICALM
0	0.335486	0.337	0.106	0	Endotheliocytes	TPST2
9.63e-203	0.335295	0.184	0.052	4.52e-198	Endotheliocytes	PREX1
0	0.335	0.158	0.004	0	Endotheliocytes	TNFRSF10A
0	0.334678	0.198	0.036	0	Endotheliocytes	ADARB1
0	0.334482	0.133	0.009	0	Endotheliocytes	RASGRP3
2.17e-218	0.334181	0.293	0.105	1.02e-213	Endotheliocytes	IFI35
4.57e-158	0.332671	0.334	0.149	2.15e-153	Endotheliocytes	PCGF2
6.68e-260	0.331439	0.26	0.079	3.14e-255	Endotheliocytes	C5orf56
0	0.330819	0.162	0.011	0	Endotheliocytes	PLAAT4
2.16e-149	0.330239	0.477	0.263	1.02e-144	Endotheliocytes	BLOC1S1
0	0.329989	0.175	0.018	0	Endotheliocytes	PPARG
1.01e-171	0.329776	0.269	0.103	4.76e-167	Endotheliocytes	SLC20A1
0	0.329395	0.238	0.049	0	Endotheliocytes	TCN2
4.25e-117	0.329356	0.496	0.289	2e-112	Endotheliocytes	NUMA1
1.82e-269	0.329023	0.237	0.065	8.57e-265	Endotheliocytes	SLFN11
0	0.328747	0.215	0.032	0	Endotheliocytes	SELENOT
0	0.328595	0.177	0.023	0	Endotheliocytes	PIK3C2B
5.41e-100	0.328265	0.949	0.891	2.54e-95	Endotheliocytes	RPL5
0	0.328169	0.136	0.004	0	Endotheliocytes	TNFRSF4
0	0.327247	0.15	0.001	0	Endotheliocytes	GATA2-AS1
0	0.326792	0.208	0.032	0	Endotheliocytes	TMEM140
0	0.326144	0.257	0.061	0	Endotheliocytes	ZNF524
5.28e-158	0.325593	0.351	0.158	2.48e-153	Endotheliocytes	CD82
7.06e-122	0.325486	0.233	0.099	3.32e-117	Endotheliocytes	SSH1
0	0.325345	0.217	0.027	0	Endotheliocytes	KRT18
0	0.325214	0.19	0.003	0	Endotheliocytes	SENCR
4.26e-84	0.325131	0.806	0.629	2e-79	Endotheliocytes	RHOA
2.49e-105	0.325087	0.633	0.428	1.17e-100	Endotheliocytes	MRPL33
0	0.324921	0.206	0.036	0	Endotheliocytes	FES
4.42e-217	0.324751	0.305	0.114	2.08e-212	Endotheliocytes	SLC39A10
4.67e-303	0.323963	0.118	0.018	2.19e-298	Endotheliocytes	NECAB1
1.23e-245	0.323933	0.303	0.103	5.76e-241	Endotheliocytes	NMI
0	0.323596	0.133	0.019	0	Endotheliocytes	DNASE1L3
1.18e-160	0.323505	0.479	0.242	5.54e-156	Endotheliocytes	PDLIM5
0	0.323159	0.174	0.015	0	Endotheliocytes	COQ8A
1.64e-122	0.322587	0.27	0.123	7.69e-118	Endotheliocytes	ZNF704
0	0.32247	0.253	0.059	0	Endotheliocytes	TOMM6
0	0.322353	0.14	0.001	0	Endotheliocytes	SPAAR
1.16e-211	0.322343	0.289	0.108	5.43e-207	Endotheliocytes	DGAT1
3.28e-125	0.321966	0.529	0.324	1.54e-120	Endotheliocytes	NDUFA12
1.52e-100	0.321504	0.365	0.201	7.12e-96	Endotheliocytes	MT1M
5.99e-85	0.321392	0.891	0.814	2.81e-80	Endotheliocytes	RPL27
0	0.321291	0.202	0.045	0	Endotheliocytes	TXNDC5
0	0.321064	0.171	0.025	0	Endotheliocytes	HOXD1
0	0.320968	0.186	0.018	0	Endotheliocytes	AHNAK2
1.22e-108	0.320665	0.692	0.49	5.71e-104	Endotheliocytes	GABARAPL2
0	0.320489	0.19	0.033	0	Endotheliocytes	BTN3A3
0	0.320333	0.152	0.003	0	Endotheliocytes	HCP5
2.57e-175	0.320268	0.437	0.21	1.21e-170	Endotheliocytes	PFDN1
2.59e-262	0.320262	0.243	0.07	1.22e-257	Endotheliocytes	IKBKB
2.1e-261	0.32025	0.323	0.11	9.88e-257	Endotheliocytes	CALHM2
0	0.319531	0.195	0.033	0	Endotheliocytes	IL27RA
2.18e-156	0.31908	0.302	0.131	1.02e-151	Endotheliocytes	WARS
1.04e-86	0.318897	0.869	0.737	4.89e-82	Endotheliocytes	PPIA
1.04e-80	0.318528	0.345	0.203	4.87e-76	Endotheliocytes	ADIPOR2
0	0.31811	0.184	0.015	0	Endotheliocytes	CARD6
0	0.317599	0.191	0.027	0	Endotheliocytes	CENPX
4.37e-160	0.31758	0.36	0.164	2.05e-155	Endotheliocytes	ADAM10
2.18e-294	0.317548	0.245	0.065	1.02e-289	Endotheliocytes	IRAK3
2.06e-75	0.317485	0.722	0.58	9.67e-71	Endotheliocytes	SNX3
0	0.317057	0.246	0.057	0	Endotheliocytes	SNHG32
3.72e-123	0.316907	0.324	0.16	1.75e-118	Endotheliocytes	CPD
0	0.316762	0.173	0.025	0	Endotheliocytes	PRXL2C
3.78e-273	0.316564	0.16	0.034	1.77e-268	Endotheliocytes	RASGRF2
7.52e-220	0.316215	0.319	0.12	3.53e-215	Endotheliocytes	PON2
2.27e-219	0.315761	0.331	0.126	1.07e-214	Endotheliocytes	N4BP2L1
0	0.315426	0.176	0.023	0	Endotheliocytes	OAS2
1.5e-116	0.315142	0.934	0.874	7.03e-112	Endotheliocytes	RPS11
5.12e-92	0.315121	0.665	0.456	2.4e-87	Endotheliocytes	DEK
3.25e-106	0.314395	0.48	0.289	1.53e-101	Endotheliocytes	PAK2
2.92e-100	0.313866	0.76	0.566	1.37e-95	Endotheliocytes	CDC42
3.4e-141	0.313704	0.405	0.206	1.6e-136	Endotheliocytes	SGK1
1.61e-104	0.313459	0.384	0.211	7.54e-100	Endotheliocytes	KAT6A
0	0.312966	0.117	0.006	0	Endotheliocytes	PRKY
0	0.312806	0.143	0.002	0	Endotheliocytes	ST6GALNAC3
1.08e-252	0.312288	0.237	0.069	5.09e-248	Endotheliocytes	DDX60
0	0.312115	0.162	0.027	0	Endotheliocytes	SHROOM1
0	0.31198	0.17	0.018	0	Endotheliocytes	ARHGAP27
0	0.310558	0.137	0.007	0	Endotheliocytes	FAM189A2
1.76e-173	0.310241	0.375	0.169	8.25e-169	Endotheliocytes	KLC1
1.06e-132	0.309926	0.467	0.251	4.97e-128	Endotheliocytes	EIF2S3
9.97e-120	0.309632	0.366	0.19	4.68e-115	Endotheliocytes	ANXA4
1.18e-116	0.309402	0.427	0.238	5.54e-112	Endotheliocytes	C5orf24
1.57e-192	0.308463	0.185	0.055	7.37e-188	Endotheliocytes	EML1
2.84e-126	0.308095	0.519	0.303	1.34e-121	Endotheliocytes	APRT
3.98e-125	0.30755	0.432	0.232	1.87e-120	Endotheliocytes	SHISA5
2.44e-79	0.307269	0.192	0.09	1.15e-74	Endotheliocytes	ATP13A3
3.89e-209	0.30708	0.391	0.165	1.83e-204	Endotheliocytes	CD55
6.91e-97	0.306994	0.256	0.125	3.24e-92	Endotheliocytes	EFNB1
0	0.306843	0.129	0.018	0	Endotheliocytes	RIPOR2
3.81e-122	0.306747	0.398	0.213	1.79e-117	Endotheliocytes	NECAP2
1.75e-282	0.306377	0.285	0.085	8.22e-278	Endotheliocytes	ATP5MF
2.7e-236	0.305902	0.212	0.06	1.27e-231	Endotheliocytes	TBC1D4
3.54e-288	0.305567	0.177	0.039	1.66e-283	Endotheliocytes	MINDY2
1.18e-130	0.305435	0.396	0.203	5.56e-126	Endotheliocytes	KRAS
7.16e-126	0.30503	0.48	0.267	3.36e-121	Endotheliocytes	GSTO1
1.74e-22	0.304907	0.241	0.178	8.15e-18	Endotheliocytes	FAM198B
0	0.304824	0.232	0.043	0	Endotheliocytes	HSBP1L1
0	0.304609	0.149	0.007	0	Endotheliocytes	TLNRD1
7.82e-282	0.30396	0.258	0.074	3.67e-277	Endotheliocytes	ATP5PB
0	0.303634	0.182	0.035	0	Endotheliocytes	ABHD6
1.34e-192	0.303623	0.306	0.118	6.3e-188	Endotheliocytes	VOPP1
2.46e-155	0.303542	0.595	0.35	1.15e-150	Endotheliocytes	TMBIM4
2.39e-151	0.303437	0.321	0.144	1.12e-146	Endotheliocytes	MOB2
5.78e-105	0.30305	0.493	0.291	2.71e-100	Endotheliocytes	ADAR
0	0.302138	0.155	0.014	0	Endotheliocytes	MLKL
3.57e-109	0.302132	0.4	0.216	1.68e-104	Endotheliocytes	COL4A2
0	0.301976	0.151	0.018	0	Endotheliocytes	PLXNA2
1.15e-248	0.301084	0.327	0.115	5.38e-244	Endotheliocytes	ARHGAP18
0	0.301069	0.191	0.023	0	Endotheliocytes	ITGA3
5.14e-115	0.300919	0.587	0.382	2.41e-110	Endotheliocytes	TMEM219
6.93e-87	0.299508	0.667	0.452	3.25e-82	Endotheliocytes	ATRX
1.11e-186	0.299198	0.252	0.092	5.21e-182	Endotheliocytes	LCA5
1.17e-93	0.298731	0.409	0.237	5.52e-89	Endotheliocytes	CTBP2
0	0.298354	0.19	0.028	0	Endotheliocytes	SNHG16
0	0.298306	0.198	0.039	0	Endotheliocytes	IL4R
0	0.29826	0.171	0.016	0	Endotheliocytes	RAPGEF4
1.5e-78	0.297888	0.537	0.371	7.02e-74	Endotheliocytes	JAK1
0	0.297379	0.168	0.025	0	Endotheliocytes	WASHC4
0	0.296943	0.133	0.006	0	Endotheliocytes	PTPN5
3.08e-106	0.296534	0.351	0.189	1.44e-101	Endotheliocytes	DPP8
1.46e-109	0.296433	0.363	0.193	6.86e-105	Endotheliocytes	NFAT5
0	0.295946	0.164	0.021	0	Endotheliocytes	RBP5
3.5e-154	0.295629	0.336	0.155	1.64e-149	Endotheliocytes	CDK2AP1
0	0.295349	0.217	0.046	0	Endotheliocytes	INF2
4.34e-239	0.295268	0.109	0.019	2.04e-234	Endotheliocytes	LRG1
1.08e-88	0.294938	0.701	0.507	5.06e-84	Endotheliocytes	VAMP2
2.03e-181	0.294726	0.276	0.104	9.51e-177	Endotheliocytes	YPEL2
1.1e-26	0.294418	0.163	0.102	5.16e-22	Endotheliocytes	VCAM1
5.73e-102	0.294175	0.409	0.232	2.69e-97	Endotheliocytes	ZEB1
0	0.293716	0.131	0.002	0	Endotheliocytes	LINC02767
1.59e-46	0.293588	0.124	0.062	7.47e-42	Endotheliocytes	TBX3
0	0.293119	0.163	0.022	0	Endotheliocytes	MOSMO
5.03e-241	0.292984	0.18	0.046	2.36e-236	Endotheliocytes	CCDC88C
0	0.292922	0.188	0.028	0	Endotheliocytes	C17orf67
5.33e-145	0.292746	0.306	0.139	2.5e-140	Endotheliocytes	CEBPG
3.03e-276	0.292521	0.253	0.072	1.42e-271	Endotheliocytes	ARHGEF1
3.83e-100	0.292441	0.567	0.366	1.8e-95	Endotheliocytes	CHURC1
1.17e-78	0.292341	0.898	0.845	5.48e-74	Endotheliocytes	H3F3A
1.67e-130	0.292276	0.334	0.161	7.86e-126	Endotheliocytes	ATF6B
5.59e-191	0.292143	0.221	0.073	2.63e-186	Endotheliocytes	EEF2K
8.33e-95	0.2919	0.777	0.635	3.91e-90	Endotheliocytes	HINT1
3.13e-120	0.291652	0.401	0.212	1.47e-115	Endotheliocytes	HEBP2
1.25e-79	0.291619	0.609	0.41	5.85e-75	Endotheliocytes	SERINC1
3.47e-193	0.291411	0.443	0.203	1.63e-188	Endotheliocytes	RILPL2
1.12e-216	0.291055	0.222	0.068	5.25e-212	Endotheliocytes	SAMD9L
0	0.290806	0.147	0.003	0	Endotheliocytes	PSMB8-AS1
0	0.290321	0.191	0.032	0	Endotheliocytes	KRT8
2.34e-224	0.290302	0.225	0.07	1.1e-219	Endotheliocytes	KIF17
1.61e-114	0.290278	0.664	0.456	7.54e-110	Endotheliocytes	ARPC3
2.15e-124	0.290261	0.318	0.154	1.01e-119	Endotheliocytes	COMMD2
6.48e-198	0.289644	0.313	0.122	3.04e-193	Endotheliocytes	CHST12
3.33e-131	0.289307	0.394	0.2	1.57e-126	Endotheliocytes	RELA
7.38e-123	0.289116	0.407	0.215	3.47e-118	Endotheliocytes	TAF15
5.91e-237	0.287879	0.261	0.083	2.77e-232	Endotheliocytes	TNFRSF14
2.13e-154	0.287292	0.219	0.08	1e-149	Endotheliocytes	TAF1C
0	0.286502	0.127	0.004	0	Endotheliocytes	BMP6
1.98e-94	0.285989	0.569	0.361	9.32e-90	Endotheliocytes	PPP1R14A
6.12e-243	0.285975	0.268	0.084	2.87e-238	Endotheliocytes	PTPN18
0	0.285893	0.151	0.011	0	Endotheliocytes	NLRC5
0	0.285764	0.166	0.015	0	Endotheliocytes	CYBC1
1.44e-146	0.285462	0.216	0.08	6.78e-142	Endotheliocytes	TRAK2
8.75e-63	0.285457	0.822	0.747	4.11e-58	Endotheliocytes	EEF1B2
3.94e-102	0.285388	0.349	0.186	1.85e-97	Endotheliocytes	NUMB
2.38e-184	0.285161	0.358	0.149	1.12e-179	Endotheliocytes	MSRB3
9.16e-176	0.285133	0.248	0.09	4.3e-171	Endotheliocytes	GBP3
0	0.284967	0.154	0.008	0	Endotheliocytes	TEAD4
3.26e-184	0.284668	0.214	0.07	1.53e-179	Endotheliocytes	HS6ST1
2.18e-124	0.284567	0.292	0.136	1.02e-119	Endotheliocytes	BCL2L1
4.55e-149	0.283645	0.445	0.232	2.13e-144	Endotheliocytes	TPRKB
7.75e-25	0.282813	0.126	0.077	3.64e-20	Endotheliocytes	PCSK5
8.93e-144	0.28262	0.226	0.087	4.19e-139	Endotheliocytes	IFIH1
0	0.282133	0.138	0.006	0	Endotheliocytes	GPER1
1.85e-168	0.281977	0.332	0.142	8.69e-164	Endotheliocytes	CDK9
0	0.281432	0.167	0.014	0	Endotheliocytes	CRACR2B
2.67e-80	0.281052	0.708	0.516	1.26e-75	Endotheliocytes	PRRC2C
1.89e-196	0.280272	0.205	0.063	8.86e-192	Endotheliocytes	LPCAT4
3.32e-80	0.279969	0.796	0.589	1.56e-75	Endotheliocytes	ZFP36L2
2.08e-128	0.279832	0.482	0.27	9.78e-124	Endotheliocytes	GTF2I
2.72e-94	0.278943	0.272	0.136	1.28e-89	Endotheliocytes	FAM214A
9.18e-101	0.27877	0.259	0.124	4.31e-96	Endotheliocytes	SULF2
5.14e-113	0.278498	0.352	0.181	2.41e-108	Endotheliocytes	PHACTR4
0	0.278194	0.152	0.016	0	Endotheliocytes	HEIH
0	0.277603	0.144	0.014	0	Endotheliocytes	CMTM8
1.45e-133	0.27756	0.563	0.335	6.81e-129	Endotheliocytes	SNRPB
0	0.27727	0.174	0.032	0	Endotheliocytes	TSPAN15
6.41e-283	0.277192	0.237	0.064	3.01e-278	Endotheliocytes	MRPS24
2.85e-133	0.277088	0.53	0.297	1.34e-128	Endotheliocytes	GSTK1
4e-84	0.27699	0.47	0.294	1.88e-79	Endotheliocytes	MGAT1
9.39e-243	0.276523	0.124	0.024	4.41e-238	Endotheliocytes	CD200
1.4e-185	0.276516	0.4	0.178	6.56e-181	Endotheliocytes	PPP1CA
8.4e-118	0.276465	0.392	0.202	3.94e-113	Endotheliocytes	PAM
8.44e-123	0.276219	0.269	0.12	3.96e-118	Endotheliocytes	ITPRIP
9.87e-124	0.275793	0.353	0.175	4.63e-119	Endotheliocytes	TSPAN14
0	0.275757	0.178	0.034	0	Endotheliocytes	GRK5
5.87e-263	0.27566	0.279	0.086	2.75e-258	Endotheliocytes	SELENOK
1.91e-72	0.275472	0.875	0.784	8.96e-68	Endotheliocytes	CFL1
3.56e-149	0.27489	0.239	0.092	1.67e-144	Endotheliocytes	FAM111A
1.66e-96	0.274869	0.557	0.364	7.8e-92	Endotheliocytes	PSMB5
0	0.274819	0.181	0.031	0	Endotheliocytes	DNASE1L1
0	0.274711	0.182	0.03	0	Endotheliocytes	UTP11
4.14e-124	0.274384	0.441	0.234	1.95e-119	Endotheliocytes	NME3
5.19e-86	0.274051	0.958	0.925	2.44e-81	Endotheliocytes	RPS27
0	0.272726	0.12	0.004	0	Endotheliocytes	PPP1R16B
2.88e-112	0.27253	0.587	0.382	1.35e-107	Endotheliocytes	UQCR11
0	0.272459	0.139	0.015	0	Endotheliocytes	NOD1
2e-232	0.272097	0.21	0.06	9.37e-228	Endotheliocytes	FRMD4A
0	0.272015	0.171	0.028	0	Endotheliocytes	NIPSNAP2
4.28e-157	0.271963	0.259	0.102	2.01e-152	Endotheliocytes	PDCL
0	0.271498	0.139	0.018	0	Endotheliocytes	GARS-DT
2.27e-137	0.270802	0.24	0.098	1.07e-132	Endotheliocytes	MAP2
2.06e-129	0.270531	0.454	0.244	9.67e-125	Endotheliocytes	ARPC4
3.53e-99	0.2704	0.338	0.177	1.66e-94	Endotheliocytes	ITSN2
2.2e-123	0.27015	0.322	0.154	1.03e-118	Endotheliocytes	RECQL
0	0.269962	0.11	0.005	0	Endotheliocytes	KIF26A
2.25e-84	0.269467	0.328	0.183	1.06e-79	Endotheliocytes	C8orf33
7.11e-50	0.26886	0.548	0.394	3.34e-45	Endotheliocytes	JMJD1C
6.68e-142	0.268423	0.232	0.092	3.14e-137	Endotheliocytes	ITGB5
3.53e-106	0.268156	0.459	0.26	1.66e-101	Endotheliocytes	TMEM109
0	0.268106	0.118	0.002	0	Endotheliocytes	SELP
0	0.268104	0.155	0.022	0	Endotheliocytes	LFNG
0	0.267897	0.266	0.052	0	Endotheliocytes	BEX3
1.55e-71	0.26744	0.751	0.601	7.29e-67	Endotheliocytes	RPL36AL
1.76e-196	0.267175	0.246	0.084	8.26e-192	Endotheliocytes	EML3
5.29e-112	0.267045	0.348	0.178	2.48e-107	Endotheliocytes	ZMIZ1
3.7e-82	0.266974	0.52	0.34	1.74e-77	Endotheliocytes	RAB5C
2.33e-70	0.266949	0.941	0.917	1.1e-65	Endotheliocytes	RPL15
0	0.266805	0.165	0.028	0	Endotheliocytes	SEPTIN9
1.86e-220	0.266661	0.178	0.047	8.75e-216	Endotheliocytes	TECPR1
0	0.266481	0.151	0.021	0	Endotheliocytes	MIGA1
1.36e-306	0.266244	0.199	0.045	6.38e-302	Endotheliocytes	BCAR3
4.09e-274	0.266132	0.184	0.043	1.92e-269	Endotheliocytes	OIP5-AS1
5.16e-234	0.265863	0.25	0.079	2.42e-229	Endotheliocytes	CDC42EP5
2.52e-135	0.26582	0.671	0.406	1.18e-130	Endotheliocytes	FCGRT
2.17e-236	0.265697	0.175	0.044	1.02e-231	Endotheliocytes	NOS3
2.77e-87	0.265153	0.606	0.407	1.3e-82	Endotheliocytes	RPS27L
5.81e-136	0.264826	0.545	0.311	2.73e-131	Endotheliocytes	ARL2
0	0.264419	0.129	0.009	0	Endotheliocytes	MIR222HG
2.19e-79	0.264336	0.399	0.24	1.03e-74	Endotheliocytes	TBC1D15
8.94e-298	0.264225	0.217	0.053	4.2e-293	Endotheliocytes	SIPA1
2.74e-130	0.26313	0.388	0.193	1.28e-125	Endotheliocytes	MBNL2
8.56e-176	0.262946	0.403	0.181	4.02e-171	Endotheliocytes	GPX3
5.63e-137	0.262916	0.323	0.153	2.64e-132	Endotheliocytes	MRPL17
9.17e-145	0.262819	0.365	0.171	4.31e-140	Endotheliocytes	VASP
1.55e-116	0.262747	0.194	0.076	7.27e-112	Endotheliocytes	DDX58
0	0.262664	0.17	0.032	0	Endotheliocytes	PRRG1
2.81e-47	0.262596	0.782	0.623	1.32e-42	Endotheliocytes	DDX17
3.67e-164	0.262416	0.169	0.051	1.72e-159	Endotheliocytes	ARRDC2
0	0.262395	0.167	0.023	0	Endotheliocytes	EBLN3P
0	0.262133	0.121	0.001	0	Endotheliocytes	AC108134.3
9.06e-123	0.261862	0.404	0.214	4.25e-118	Endotheliocytes	DPM3
0	0.261557	0.16	0.019	0	Endotheliocytes	LINC01117
8.2e-106	0.261259	0.479	0.273	3.85e-101	Endotheliocytes	PLP2
2.14e-209	0.261248	0.174	0.047	1e-204	Endotheliocytes	FGD6
5.11e-174	0.261246	0.288	0.114	2.4e-169	Endotheliocytes	EVA1B
2.6e-257	0.260372	0.232	0.066	1.22e-252	Endotheliocytes	DGKZ
2.93e-143	0.260115	0.63	0.38	1.38e-138	Endotheliocytes	SYPL1
6.65e-73	0.25957	0.405	0.249	3.12e-68	Endotheliocytes	DNAJB4
3.52e-99	0.25946	0.332	0.174	1.65e-94	Endotheliocytes	CPT1A
2.86e-245	0.259406	0.269	0.085	1.34e-240	Endotheliocytes	TGFB1
4.11e-146	0.259324	0.211	0.078	1.93e-141	Endotheliocytes	SOX13
9.01e-74	0.258967	0.496	0.319	4.23e-69	Endotheliocytes	SRSF4
1.62e-150	0.258784	0.272	0.111	7.6e-146	Endotheliocytes	FCHO2
1.32e-131	0.258549	0.225	0.09	6.19e-127	Endotheliocytes	KAZN
7.82e-101	0.258254	0.617	0.4	3.67e-96	Endotheliocytes	WDR83OS
1.58e-273	0.258055	0.295	0.092	7.4e-269	Endotheliocytes	RTRAF
6.07e-96	0.25788	0.508	0.312	2.85e-91	Endotheliocytes	RHEB
0	0.257778	0.16	0.022	0	Endotheliocytes	RTL8A
4.19e-110	0.257501	0.233	0.102	1.97e-105	Endotheliocytes	TNFRSF10B
4.76e-08	0.257491	0.905	0.875	0.00223355	Endotheliocytes	RPL31
3.41e-202	0.257174	0.303	0.113	1.6e-197	Endotheliocytes	TLE1
0	0.256899	0.135	0.019	0	Endotheliocytes	BMP4
2.79e-149	0.256894	0.19	0.067	1.31e-144	Endotheliocytes	CD58
9.4e-82	0.256882	0.674	0.474	4.41e-77	Endotheliocytes	PSIP1
9.03e-124	0.256827	0.487	0.275	4.24e-119	Endotheliocytes	SCAND1
0	0.256469	0.149	0.017	0	Endotheliocytes	PLPBP
4.36e-139	0.256464	0.28	0.12	2.05e-134	Endotheliocytes	ARHGAP17
1.53e-192	0.256279	0.149	0.038	7.2e-188	Endotheliocytes	STOX2
1.63e-112	0.256156	0.146	0.051	7.67e-108	Endotheliocytes	SYNJ2
6.97e-191	0.2557	0.161	0.044	3.27e-186	Endotheliocytes	SDC3
1.93e-80	0.255572	0.475	0.299	9.06e-76	Endotheliocytes	DYNC1H1
3.84e-103	0.255406	0.436	0.247	1.8e-98	Endotheliocytes	APH1A
1.91e-146	0.255053	0.33	0.152	8.97e-142	Endotheliocytes	CDC26
2.29e-93	0.254732	0.401	0.229	1.08e-88	Endotheliocytes	CDC42EP3
2.78e-151	0.254511	0.23	0.086	1.31e-146	Endotheliocytes	AMOTL2
1.87e-260	0.254499	0.195	0.049	8.79e-256	Endotheliocytes	PARP12
3.71e-161	0.25428	0.352	0.162	1.74e-156	Endotheliocytes	NDUFA7
7.01e-106	0.253968	0.502	0.291	3.29e-101	Endotheliocytes	PHACTR2
1.49e-103	0.253881	0.488	0.288	6.99e-99	Endotheliocytes	LAMTOR1
4.96e-90	0.253623	0.24	0.116	2.33e-85	Endotheliocytes	PTGIS
0	0.253562	0.139	0.008	0	Endotheliocytes	AC097534.2
6.39e-301	0.253245	0.172	0.035	3e-296	Endotheliocytes	RTL8C
1.23e-104	0.253001	0.285	0.139	5.77e-100	Endotheliocytes	SEL1L
0	0.252758	0.163	0.03	0	Endotheliocytes	RELL1
1.64e-182	0.25255	0.28	0.105	7.7e-178	Endotheliocytes	GRAMD1A
2.18e-86	0.252243	0.439	0.258	1.02e-81	Endotheliocytes	SLC39A1
0	0.251946	0.151	0.023	0	Endotheliocytes	NUTM2B-AS1
3.45e-101	0.251574	0.59	0.378	1.62e-96	Endotheliocytes	NDUFC2
1.28e-181	0.251472	0.196	0.062	6.02e-177	Endotheliocytes	KLHL5
0	0.25079	0.163	0.019	0	Endotheliocytes	ZNF467
6.61e-94	0.250616	0.557	0.371	3.1e-89	Endotheliocytes	POLR2L
0	0.250466	0.145	0.008	0	Endotheliocytes	MCUB
2.59e-124	0.250062	0.227	0.094	1.22e-119	Endotheliocytes	RPS6KA5
0.00133355	-0.25012	0.302	0.302	1	Endotheliocytes	MYO9A
0.00286423	-0.250398	0.104	0.118	1	Endotheliocytes	MAATS1
1.79e-49	-0.25047	0.021	0.1	8.41e-45	Endotheliocytes	EP400NL
0.00447428	-0.250523	0.265	0.263	1	Endotheliocytes	EIF2AK1
2.27e-05	-0.250616	0.239	0.246	1	Endotheliocytes	FAM114A1
2.09e-20	-0.25066	0.121	0.177	9.81e-16	Endotheliocytes	ADAM9
1.86e-29	-0.250721	0.081	0.15	8.75e-25	Endotheliocytes	C6orf120
6.57e-29	-0.250969	0.085	0.155	3.08e-24	Endotheliocytes	GABPB2
2.8e-23	-0.251	0.103	0.164	1.32e-18	Endotheliocytes	MTA3
2.96e-20	-0.251211	0.076	0.127	1.39e-15	Endotheliocytes	ANKRD37
6.84e-40	-0.251266	0.058	0.139	3.21e-35	Endotheliocytes	SULT1A1
3.34e-11	-0.251521	0.333	0.352	1.57e-06	Endotheliocytes	TSPAN3
2.43e-23	-0.251712	0.079	0.138	1.14e-18	Endotheliocytes	IFT81
4e-09	-0.25188	0.136	0.168	0.000187936	Endotheliocytes	HCFC2
1.06e-46	-0.252338	0.041	0.124	4.97e-42	Endotheliocytes	STK11IP
3.15e-15	-0.252374	0.102	0.146	1.48e-10	Endotheliocytes	HILPDA
5.6e-24	-0.25252	0.111	0.173	2.63e-19	Endotheliocytes	PYGB
3.17e-12	-0.252807	0.111	0.149	1.49e-07	Endotheliocytes	APOBEC3G
8.58e-06	-0.252854	0.13	0.152	0.403065	Endotheliocytes	CCDC71L
2.09e-07	-0.252931	0.115	0.142	0.00983034	Endotheliocytes	BMP2K
1.68e-13	-0.253291	0.22	0.26	7.9e-09	Endotheliocytes	SND1
1.32e-06	-0.253339	0.221	0.239	0.0617811	Endotheliocytes	DR1
2.24e-08	-0.253456	0.122	0.151	0.00105134	Endotheliocytes	LINC00662
7.6e-10	-0.25375	0.199	0.232	3.57e-05	Endotheliocytes	AP3D1
1.33e-46	-0.253783	0.046	0.132	6.23e-42	Endotheliocytes	MUT
2.7e-27	-0.253903	0.053	0.112	1.27e-22	Endotheliocytes	PBX3
1.51e-05	-0.254129	0.2	0.217	0.708305	Endotheliocytes	CDK11B
1.15e-21	-0.254141	0.091	0.148	5.38e-17	Endotheliocytes	TRMT1L
5.5e-35	-0.254379	0.043	0.112	2.58e-30	Endotheliocytes	SMPD2
3.92e-10	-0.254579	0.131	0.163	1.84e-05	Endotheliocytes	SNHG19
7.78e-23	-0.254753	0.096	0.154	3.65e-18	Endotheliocytes	SIAH2
3.14e-28	-0.254938	0.05	0.11	1.47e-23	Endotheliocytes	STPG1
9.57e-11	-0.255067	0.138	0.174	4.49e-06	Endotheliocytes	NREP
0.00312273	-0.255083	0.288	0.285	1	Endotheliocytes	ALKBH5
4.36e-20	-0.255196	0.107	0.163	2.05e-15	Endotheliocytes	GK5
3.4e-25	-0.255261	0.05	0.106	1.6e-20	Endotheliocytes	ZWILCH
6.07e-05	-0.255523	0.128	0.146	1	Endotheliocytes	RAP1GDS1
3.8e-05	-0.255577	0.617	0.564	1	Endotheliocytes	RBM25
8.42e-10	-0.255713	0.214	0.243	3.96e-05	Endotheliocytes	SLC41A3
3.95e-12	-0.255728	0.233	0.268	1.86e-07	Endotheliocytes	UFSP2
0.0033815	-0.255737	0.297	0.294	1	Endotheliocytes	NAP1L4
7.56e-33	-0.256105	0.038	0.101	3.55e-28	Endotheliocytes	ZNF433
1.58e-10	-0.256162	0.218	0.252	7.4e-06	Endotheliocytes	ACBD6
8.92e-69	-0.256163	0.012	0.109	4.19e-64	Endotheliocytes	ACADL
8.75e-08	-0.256351	0.296	0.311	0.00410875	Endotheliocytes	TOB2
0.00983114	-0.256375	0.813	0.666	1	Endotheliocytes	CD99
5.54e-17	-0.256494	0.15	0.2	2.6e-12	Endotheliocytes	DVL3
5.24e-11	-0.256951	0.218	0.248	2.46e-06	Endotheliocytes	EFEMP2
7.79e-39	-0.257109	0.045	0.119	3.66e-34	Endotheliocytes	NUPL2
0.00378616	-0.257283	0.204	0.209	1	Endotheliocytes	CMC2
5.46e-06	-0.257315	0.306	0.313	0.256152	Endotheliocytes	FOXN3
9.28e-38	-0.257355	0.073	0.155	4.36e-33	Endotheliocytes	TMEM57
1.65e-17	-0.257437	0.145	0.197	7.74e-13	Endotheliocytes	EIF2B4
1.12e-18	-0.257444	0.149	0.201	5.26e-14	Endotheliocytes	NT5C
1.19e-35	-0.257957	0.076	0.155	5.6e-31	Endotheliocytes	ICA1L
2.03e-09	-0.258144	0.075	0.107	9.53e-05	Endotheliocytes	PMAIP1
6.88e-18	-0.258161	0.142	0.196	3.23e-13	Endotheliocytes	NT5C2
1.52e-09	-0.258354	0.209	0.241	7.15e-05	Endotheliocytes	SLC44A2
4.38e-08	-0.258407	0.089	0.116	0.00205783	Endotheliocytes	COTL1
3.07e-36	-0.25849	0.06	0.135	1.44e-31	Endotheliocytes	SAP130
6.4e-16	-0.258494	0.138	0.184	3e-11	Endotheliocytes	SC5D
4.31e-57	-0.258519	0.034	0.129	2.02e-52	Endotheliocytes	NECAB3
8.89e-27	-0.258856	0.132	0.206	4.17e-22	Endotheliocytes	C16orf13
2.33e-07	-0.259006	0.309	0.326	0.0109361	Endotheliocytes	LDLR
1.02e-05	-0.259177	0.167	0.187	0.480504	Endotheliocytes	ARID2
1.48e-20	-0.259253	0.056	0.105	6.96e-16	Endotheliocytes	TCFL5
6.27e-11	-0.259699	0.327	0.353	2.94e-06	Endotheliocytes	PPP2R5C
4.29e-06	-0.25975	0.273	0.284	0.201627	Endotheliocytes	XBP1
1.11e-29	-0.25993	0.097	0.17	5.23e-25	Endotheliocytes	HMGCR
1.72e-48	-0.260073	0.022	0.1	8.06e-44	Endotheliocytes	RGAG4
0.00530636	-0.260147	0.353	0.343	1	Endotheliocytes	HDAC2
6.75e-11	-0.260239	0.159	0.195	3.17e-06	Endotheliocytes	BICD2
3.24e-15	-0.260333	0.13	0.177	1.52e-10	Endotheliocytes	FAF1
6.09e-11	-0.260464	0.24	0.275	2.86e-06	Endotheliocytes	DDIT3
3.13e-35	-0.260545	0.068	0.143	1.47e-30	Endotheliocytes	MVK
2.96e-16	-0.26065	0.106	0.152	1.39e-11	Endotheliocytes	CPSF4
4.3e-11	-0.260661	0.098	0.133	2.02e-06	Endotheliocytes	LZTFL1
0.00514253	-0.260804	0.264	0.263	1	Endotheliocytes	ATXN2L
8.98e-41	-0.260906	0.056	0.136	4.22e-36	Endotheliocytes	SNX8
0.00047751	-0.261072	0.457	0.426	1	Endotheliocytes	NDFIP1
7.19e-13	-0.261077	0.259	0.3	3.37e-08	Endotheliocytes	PHF1
5.45e-07	-0.261541	0.54	0.517	0.0256123	Endotheliocytes	TCF25
3.03e-58	-0.262259	0.018	0.106	1.42e-53	Endotheliocytes	TEAD3
2.06e-45	-0.262449	0.044	0.127	9.67e-41	Endotheliocytes	ULK2
6.36e-28	-0.262724	0.059	0.12	2.99e-23	Endotheliocytes	SMIM3
4.09e-29	-0.262756	0.054	0.117	1.92e-24	Endotheliocytes	C1QTNF4
0.00280265	-0.262768	0.211	0.218	1	Endotheliocytes	SLBP
8.49e-16	-0.263136	0.181	0.228	3.99e-11	Endotheliocytes	TMEM263
1.04e-20	-0.263628	0.063	0.114	4.87e-16	Endotheliocytes	IFT172
5.28e-15	-0.263645	0.118	0.163	2.48e-10	Endotheliocytes	SGF29
2.17e-07	-0.263712	0.262	0.282	0.0101676	Endotheliocytes	WDR26
2.59e-10	-0.263717	0.143	0.176	1.22e-05	Endotheliocytes	CLEC11A
9.32e-09	-0.263836	0.108	0.138	0.000437491	Endotheliocytes	DNAL1
3.94e-05	-0.26397	0.195	0.213	1	Endotheliocytes	NUP98
6.25e-41	-0.264051	0.068	0.154	2.93e-36	Endotheliocytes	SKIV2L2
1.37e-29	-0.264081	0.108	0.181	6.42e-25	Endotheliocytes	KIZ
2.24e-38	-0.264194	0.046	0.119	1.05e-33	Endotheliocytes	SNTA1
5.23e-55	-0.264344	0.024	0.111	2.46e-50	Endotheliocytes	SEMA4B
1.16e-09	-0.264369	0.169	0.199	5.46e-05	Endotheliocytes	GPN3
0.000114389	-0.264458	0.353	0.346	1	Endotheliocytes	WBP11
6.99e-25	-0.264503	0.116	0.181	3.28e-20	Endotheliocytes	FBRSL1
4.44e-12	-0.265	0.11	0.147	2.09e-07	Endotheliocytes	C16orf87
1.75e-62	-0.265066	0.018	0.111	8.22e-58	Endotheliocytes	FBXO2
7.12e-32	-0.265269	0.05	0.115	3.34e-27	Endotheliocytes	B9D1
7.21e-33	-0.265276	0.052	0.119	3.39e-28	Endotheliocytes	ETV1
2.35e-08	-0.265335	0.291	0.314	0.00110526	Endotheliocytes	USP47
1.24e-09	-0.26577	0.203	0.231	5.82e-05	Endotheliocytes	MPST
7.51e-09	-0.265842	0.273	0.299	0.000352783	Endotheliocytes	SMC5
6.63e-53	-0.265944	0.034	0.125	3.11e-48	Endotheliocytes	DOCK5
2.41e-06	-0.265954	0.34	0.338	0.11318	Endotheliocytes	RNF187
2.46e-14	-0.266187	0.099	0.141	1.16e-09	Endotheliocytes	TCTEX1D2
2.52e-42	-0.266372	0.057	0.14	1.18e-37	Endotheliocytes	VSTM4
3.6e-43	-0.266513	0.047	0.128	1.69e-38	Endotheliocytes	MCM4
2.95e-36	-0.26666	0.036	0.103	1.38e-31	Endotheliocytes	ENC1
5.12e-33	-0.267299	0.057	0.125	2.41e-28	Endotheliocytes	THBS3
4.92e-11	-0.267317	0.312	0.336	2.31e-06	Endotheliocytes	TMEM50B
1.39e-27	-0.267427	0.126	0.197	6.52e-23	Endotheliocytes	GDE1
2.19e-11	-0.267722	0.235	0.265	1.03e-06	Endotheliocytes	MRPL3
5.93e-18	-0.267886	0.185	0.238	2.79e-13	Endotheliocytes	AHCY
0.000575494	-0.267951	0.414	0.394	1	Endotheliocytes	CHMP4B
3.06e-17	-0.268101	0.151	0.202	1.44e-12	Endotheliocytes	TIMM50
1.83e-10	-0.268402	0.198	0.231	8.61e-06	Endotheliocytes	MKKS
1.72e-12	-0.268586	0.206	0.244	8.09e-08	Endotheliocytes	TADA3
7.54e-42	-0.268689	0.04	0.116	3.54e-37	Endotheliocytes	MAN1C1
9.13e-59	-0.268693	0.02	0.109	4.29e-54	Endotheliocytes	HSPA12A
1.02e-52	-0.268705	0.045	0.137	4.77e-48	Endotheliocytes	PMM1
3.55e-08	-0.268824	0.178	0.203	0.00166858	Endotheliocytes	NINJ1
6.87e-11	-0.269209	0.265	0.3	3.23e-06	Endotheliocytes	DAAM1
0.000239333	-0.269574	0.372	0.358	1	Endotheliocytes	CALU
1.51e-06	-0.269623	0.345	0.347	0.0707315	Endotheliocytes	FBXO7
1.04e-11	-0.269846	0.129	0.168	4.89e-07	Endotheliocytes	ATF5
1.45e-12	-0.270195	0.719	0.686	6.8e-08	Endotheliocytes	SRSF3
2.42e-21	-0.270297	0.063	0.115	1.13e-16	Endotheliocytes	TOPORS.AS1
7.96e-13	-0.270328	0.423	0.315	3.74e-08	Endotheliocytes	CFAP36
3.78e-19	-0.270787	0.106	0.159	1.77e-14	Endotheliocytes	MED7
5.71e-09	-0.270953	0.627	0.596	0.000268119	Endotheliocytes	HMGN1
5.27e-26	-0.27103	0.084	0.146	2.47e-21	Endotheliocytes	BACE1
1.22e-20	-0.271129	0.181	0.243	5.73e-16	Endotheliocytes	RCOR3
1.38e-49	-0.271222	0.057	0.152	6.49e-45	Endotheliocytes	PAPD5
6.84e-45	-0.271257	0.056	0.142	3.21e-40	Endotheliocytes	SOWAHC
1.73e-35	-0.271484	0.058	0.13	8.11e-31	Endotheliocytes	PTGFRN
1.84e-19	-0.271701	0.142	0.198	8.64e-15	Endotheliocytes	SIL1
4.58e-06	-0.271859	0.351	0.353	0.214902	Endotheliocytes	SUPT16H
5.48e-34	-0.272397	0.099	0.178	2.57e-29	Endotheliocytes	FRMD6
3.46e-15	-0.272636	0.129	0.177	1.63e-10	Endotheliocytes	SCRN1
1.63e-12	-0.273204	0.17	0.211	7.67e-08	Endotheliocytes	ARL4D
1.02e-41	-0.273623	0.032	0.106	4.8e-37	Endotheliocytes	EZH2
1.7e-17	-0.27372	0.123	0.173	7.99e-13	Endotheliocytes	SENP2
2.2e-06	-0.273734	0.612	0.573	0.10325	Endotheliocytes	BRK1
5.04e-34	-0.273758	0.047	0.116	2.37e-29	Endotheliocytes	CCDC57
7.13e-58	-0.273793	0.021	0.109	3.35e-53	Endotheliocytes	PXYLP1
1.74e-59	-0.274302	0.016	0.104	8.19e-55	Endotheliocytes	TENM2
2.4e-51	-0.274352	0.03	0.115	1.13e-46	Endotheliocytes	CCDC102B
1.14e-07	-0.274405	0.641	0.598	0.00534023	Endotheliocytes	SFPQ
5.9e-38	-0.27441	0.094	0.18	2.77e-33	Endotheliocytes	EBLN3
2.73e-31	-0.274426	0.082	0.154	1.28e-26	Endotheliocytes	WDR5
1.07e-12	-0.27486	0.166	0.202	5.04e-08	Endotheliocytes	PLOD1
9.87e-76	-0.275044	0.013	0.12	4.63e-71	Endotheliocytes	ACSS3
0.000151762	-0.275282	0.19	0.204	1	Endotheliocytes	HABP4
7.29e-07	-0.275404	0.143	0.167	0.0342123	Endotheliocytes	C11orf74
2.34e-07	-0.275676	0.187	0.212	0.0109844	Endotheliocytes	KIF2A
3.25e-06	-0.275759	0.499	0.48	0.15278	Endotheliocytes	NUCB2
7.02e-24	-0.27607	0.102	0.162	3.29e-19	Endotheliocytes	ARHGEF40
2e-31	-0.276081	0.142	0.223	9.38e-27	Endotheliocytes	MESDC2
1.55e-32	-0.276111	0.058	0.126	7.26e-28	Endotheliocytes	PHYHIPL
1.76e-06	-0.276128	0.586	0.549	0.0827004	Endotheliocytes	UBXN4
8.5e-11	-0.276339	0.231	0.26	3.99e-06	Endotheliocytes	MALSU1
0.00853191	-0.276351	0.374	0.356	1	Endotheliocytes	MAN1A2
7.76e-29	-0.276365	0.077	0.143	3.64e-24	Endotheliocytes	NUP88
6.41e-28	-0.276423	0.128	0.198	3.01e-23	Endotheliocytes	TPST1
5.63e-30	-0.276607	0.105	0.177	2.64e-25	Endotheliocytes	NADK2
2.71e-05	-0.276848	0.197	0.213	1	Endotheliocytes	BRD8
0.000537016	-0.276942	0.231	0.238	1	Endotheliocytes	CTNNBL1
9.15e-07	-0.27709	0.18	0.203	0.0429417	Endotheliocytes	STK11
6.42e-08	-0.277092	0.369	0.377	0.0030163	Endotheliocytes	AFF4
1.09e-19	-0.277226	0.057	0.104	5.13e-15	Endotheliocytes	ZNF846
1.05e-15	-0.277503	0.147	0.198	4.91e-11	Endotheliocytes	CSPP1
9.88e-27	-0.277736	0.079	0.142	4.64e-22	Endotheliocytes	PLEKHA2
6.48e-10	-0.277741	0.343	0.362	3.04e-05	Endotheliocytes	RERE
6.47e-51	-0.277781	0.043	0.131	3.04e-46	Endotheliocytes	MARVELD1
0.000582844	-0.27783	0.212	0.172	1	Endotheliocytes	C1orf56
1.87e-36	-0.277832	0.072	0.148	8.79e-32	Endotheliocytes	DTX3
2.2e-09	-0.27793	0.496	0.487	0.000103377	Endotheliocytes	GPBP1
8.63e-06	-0.2782	0.207	0.222	0.40534	Endotheliocytes	POLE3
7.63e-64	-0.278231	0.017	0.111	3.58e-59	Endotheliocytes	SUSD4
8.25e-31	-0.278457	0.095	0.169	3.87e-26	Endotheliocytes	PEX5
2.85e-16	-0.278615	0.246	0.29	1.34e-11	Endotheliocytes	GORASP2
1.46e-16	-0.278683	0.195	0.243	6.83e-12	Endotheliocytes	STK3
3.77e-58	-0.278872	0.029	0.122	1.77e-53	Endotheliocytes	TMEM45A
1.31e-55	-0.27905	0.034	0.126	6.14e-51	Endotheliocytes	CAB39L
2.05e-25	-0.279066	0.133	0.075	9.62e-21	Endotheliocytes	SLC66A2
7.93e-152	-0.279073	0.18	0.058	3.72e-147	Endotheliocytes	HLA.DQB1
1.39e-76	-0.279076	0.011	0.118	6.54e-72	Endotheliocytes	ZFHX4
8.13e-15	-0.279573	0.121	0.165	3.82e-10	Endotheliocytes	TIMM23
0.00193222	-0.279749	0.242	0.243	1	Endotheliocytes	CNOT1
4.52e-50	-0.2799	0.045	0.135	2.12e-45	Endotheliocytes	DOCK7
3.79e-29	-0.280103	0.074	0.14	1.78e-24	Endotheliocytes	SLC2A8
3.8e-46	-0.280163	0.048	0.132	1.78e-41	Endotheliocytes	ATIC
1.07e-08	-0.280174	0.252	0.274	0.000501496	Endotheliocytes	ERGIC1
3.36e-07	-0.280404	0.222	0.243	0.0157711	Endotheliocytes	AGFG1
3.3e-14	-0.280616	0.096	0.138	1.55e-09	Endotheliocytes	PFKFB3
4.86e-19	-0.280642	0.191	0.245	2.28e-14	Endotheliocytes	IMPAD1
1.05e-12	-0.280718	0.272	0.304	4.95e-08	Endotheliocytes	RNF10
2.37e-24	-0.280798	0.063	0.12	1.12e-19	Endotheliocytes	STRBP
1.63e-10	-0.281253	0.405	0.42	7.67e-06	Endotheliocytes	PTEN
9.84e-43	-0.281457	0.059	0.143	4.62e-38	Endotheliocytes	ATP9A
3.96e-07	-0.28167	0.48	0.459	0.0186048	Endotheliocytes	TUFM
8.18e-07	-0.28191	0.391	0.387	0.0384036	Endotheliocytes	TXNL1
2.55e-39	-0.282035	0.08	0.164	1.2e-34	Endotheliocytes	TEF
1.52e-33	-0.282503	0.107	0.187	7.12e-29	Endotheliocytes	ASNA1
3.97e-06	-0.282705	0.424	0.413	0.186402	Endotheliocytes	YME1L1
5.38e-08	-0.282787	0.19	0.217	0.00252724	Endotheliocytes	KDM1A
8.32e-20	-0.28291	0.064	0.114	3.91e-15	Endotheliocytes	PQLC1
1.18e-45	-0.283052	0.073	0.163	5.54e-41	Endotheliocytes	EXTL2
6.05e-07	-0.283446	0.439	0.426	0.0284022	Endotheliocytes	OPTN
1.22e-37	-0.283615	0.066	0.144	5.73e-33	Endotheliocytes	IKZF4
0.00028779	-0.283742	0.231	0.237	1	Endotheliocytes	SMS
6.37e-30	-0.283743	0.046	0.107	2.99e-25	Endotheliocytes	SLC6A8
4.96e-16	-0.28383	0.137	0.184	2.33e-11	Endotheliocytes	APPL2
3.8e-24	-0.284053	0.129	0.19	1.78e-19	Endotheliocytes	FUCA2
3.88e-09	-0.284103	0.144	0.174	0.000182156	Endotheliocytes	TBL1X
8.36e-60	-0.284735	0.02	0.111	3.93e-55	Endotheliocytes	FAT1
7.89e-36	-0.284878	0.066	0.142	3.7e-31	Endotheliocytes	CERS6
0.000856462	-0.284878	0.222	0.23	1	Endotheliocytes	MEX3C
0.00128326	-0.284947	0.284	0.281	1	Endotheliocytes	CEP57
4.43e-14	-0.28511	0.226	0.266	2.08e-09	Endotheliocytes	KIFAP3
3.27e-31	-0.285261	0.119	0.197	1.53e-26	Endotheliocytes	NEK1
6.54e-33	-0.285341	0.07	0.142	3.07e-28	Endotheliocytes	MAP3K5
6.73e-38	-0.285518	0.095	0.18	3.16e-33	Endotheliocytes	FAM208A
2.02e-46	-0.285732	0.042	0.126	9.49e-42	Endotheliocytes	KREMEN1
9.46e-45	-0.285942	0.06	0.147	4.44e-40	Endotheliocytes	WDFY2
6.09e-17	-0.285957	0.156	0.203	2.86e-12	Endotheliocytes	SNX7
3.67e-10	-0.286292	0.482	0.379	1.72e-05	Endotheliocytes	SMC3
2.47e-26	-0.286461	0.119	0.187	1.16e-21	Endotheliocytes	GBAS
4.65e-14	-0.286523	0.225	0.266	2.19e-09	Endotheliocytes	EIF4E2
1.79e-06	-0.286586	0.408	0.392	0.0839659	Endotheliocytes	DDAH2
2.33e-09	-0.286612	0.246	0.271	0.000109465	Endotheliocytes	RPA2
2.09e-13	-0.286705	0.702	0.661	9.82e-09	Endotheliocytes	HNRNPC
2.77e-21	-0.286774	0.099	0.156	1.3e-16	Endotheliocytes	SKAP2
1.15e-55	-0.286866	0.018	0.103	5.39e-51	Endotheliocytes	TCEAL7
3.72e-17	-0.287327	0.237	0.304	1.75e-12	Endotheliocytes	ATP5D
2.66e-14	-0.2874	0.077	0.118	1.25e-09	Endotheliocytes	TMEM53
3.71e-36	-0.287524	0.068	0.144	1.74e-31	Endotheliocytes	FGFR1OP
1.85e-27	-0.287569	0.174	0.25	8.67e-23	Endotheliocytes	SELT
1.21e-24	-0.287744	0.147	0.219	5.67e-20	Endotheliocytes	TMEM261
1.15e-29	-0.287938	0.102	0.175	5.42e-25	Endotheliocytes	DDHD1
6.55e-27	-0.288209	0.188	0.115	3.08e-22	Endotheliocytes	PLAUR
5.96e-05	-0.288653	0.299	0.299	1	Endotheliocytes	GLRX5
7.7e-65	-0.288825	0.014	0.107	3.61e-60	Endotheliocytes	ASPA
7.24e-71	-0.288871	0.018	0.121	3.4e-66	Endotheliocytes	PRKCD
8.16e-06	-0.289238	0.139	0.159	0.383017	Endotheliocytes	RPP38
8.83e-38	-0.289423	0.035	0.104	4.15e-33	Endotheliocytes	CDKL3
1.2e-07	-0.289562	0.18	0.206	0.00565417	Endotheliocytes	CSE1L
1.95e-09	-0.289682	0.244	0.272	9.16e-05	Endotheliocytes	PHF20
3.84e-13	-0.289786	0.155	0.198	1.8e-08	Endotheliocytes	DIAPH2
6.52e-69	-0.289873	0.012	0.11	3.06e-64	Endotheliocytes	GFPT2
2.06e-38	-0.290206	0.064	0.144	9.66e-34	Endotheliocytes	ZSCAN16.AS1
1.39e-05	-0.290258	0.395	0.383	0.653987	Endotheliocytes	DPP7
0.000558387	-0.290484	0.226	0.237	1	Endotheliocytes	MLLT10
8.4e-58	-0.290606	0.029	0.122	3.95e-53	Endotheliocytes	TTC39C
8.2e-68	-0.29085	0.008	0.102	3.85e-63	Endotheliocytes	PPFIA2
2.2e-50	-0.290896	0.041	0.129	1.04e-45	Endotheliocytes	GSTO2
1.04e-10	-0.2912	0.311	0.33	4.89e-06	Endotheliocytes	NUDT21
1.33e-43	-0.291395	0.04	0.118	6.23e-39	Endotheliocytes	SOX5
4.24e-23	-0.291406	0.19	0.255	1.99e-18	Endotheliocytes	ZRANB1
3.04e-52	-0.291435	0.028	0.114	1.43e-47	Endotheliocytes	SLC7A8
3.6e-05	-0.291905	0.277	0.285	1	Endotheliocytes	SUPT5H
2.54e-25	-0.291947	0.091	0.153	1.19e-20	Endotheliocytes	SRGAP1
9.66e-43	-0.292249	0.547	0.382	4.54e-38	Endotheliocytes	ADIRF
4.36e-11	-0.292306	0.762	0.703	2.05e-06	Endotheliocytes	HSPA8
9.1e-62	-0.292329	0.015	0.106	4.27e-57	Endotheliocytes	XYLT1
7.6e-68	-0.292372	0.01	0.105	3.57e-63	Endotheliocytes	CACNA1H
6.19e-72	-0.292557	0.009	0.109	2.91e-67	Endotheliocytes	BPI
3.49e-17	-0.292881	0.149	0.201	1.64e-12	Endotheliocytes	FAM13B
2.05e-63	-0.293167	0.012	0.103	9.62e-59	Endotheliocytes	GPRC5A
2.37e-26	-0.293187	0.156	0.224	1.11e-21	Endotheliocytes	FKBP7
3.98e-74	-0.293591	0.005	0.104	1.87e-69	Endotheliocytes	IGSF11
2.61e-15	-0.293692	0.229	0.274	1.23e-10	Endotheliocytes	DDX27
4.39e-47	-0.293708	0.051	0.138	2.06e-42	Endotheliocytes	BOC
3.67e-65	-0.29384	0.016	0.111	1.72e-60	Endotheliocytes	MAMDC2
5.28e-51	-0.293985	0.054	0.148	2.48e-46	Endotheliocytes	PJA1
6.1e-28	-0.29439	0.083	0.15	2.86e-23	Endotheliocytes	PPP1R12B
4.06e-42	-0.294421	0.06	0.142	1.91e-37	Endotheliocytes	ABHD8
5.17e-44	-0.294676	0.105	0.2	2.43e-39	Endotheliocytes	SEC24D
9.85e-34	-0.294685	0.039	0.103	4.62e-29	Endotheliocytes	GGH
8.45e-68	-0.294771	0.012	0.107	3.97e-63	Endotheliocytes	FRRS1L
4.09e-17	-0.295136	0.064	0.108	1.92e-12	Endotheliocytes	TTC7A
3.21e-43	-0.295278	0.057	0.14	1.51e-38	Endotheliocytes	DENND5B
8.84e-08	-0.295376	0.32	0.325	0.00415278	Endotheliocytes	FAM162A
0.00102622	-0.295427	0.141	0.151	1	Endotheliocytes	MBOAT7
6.24e-25	-0.295549	0.145	0.212	2.93e-20	Endotheliocytes	JMY
1.72e-64	-0.295704	0.022	0.119	8.07e-60	Endotheliocytes	NAALAD2
2.06e-17	-0.295864	0.181	0.235	9.65e-13	Endotheliocytes	NUP58
0.000666929	-0.295968	0.371	0.354	1	Endotheliocytes	CAPRIN1
5.31e-29	-0.296069	0.062	0.126	2.5e-24	Endotheliocytes	POMC
9.96e-12	-0.29666	0.17	0.208	4.68e-07	Endotheliocytes	PIGP
9.25e-67	-0.296792	0.025	0.127	4.34e-62	Endotheliocytes	TGFB3
8.86e-27	-0.296897	0.109	0.175	4.16e-22	Endotheliocytes	AGPS
1.9e-11	-0.29699	0.163	0.203	8.92e-07	Endotheliocytes	WIPF3
9.83e-10	-0.297476	0.124	0.159	4.62e-05	Endotheliocytes	FAM107B
4.65e-70	-0.297543	0.012	0.111	2.19e-65	Endotheliocytes	SLC4A3
2.09e-72	-0.298013	0.01	0.11	9.79e-68	Endotheliocytes	SRSF12
1.85e-50	-0.29813	0.046	0.136	8.67e-46	Endotheliocytes	PAQR3
1.38e-19	-0.29818	0.138	0.193	6.46e-15	Endotheliocytes	MAFG
5.7e-07	-0.298198	0.269	0.284	0.0267681	Endotheliocytes	STT3B
9.88e-13	-0.298265	0.133	0.173	4.64e-08	Endotheliocytes	DYRK4
8.08e-10	-0.298543	0.1	0.131	3.79e-05	Endotheliocytes	AIFM1
8.95e-07	-0.298552	0.204	0.224	0.042032	Endotheliocytes	ERI3
9.24e-23	-0.298606	0.203	0.265	4.34e-18	Endotheliocytes	POLD2
1.14e-31	-0.298882	0.048	0.113	5.35e-27	Endotheliocytes	ULK4
3.44e-20	-0.299049	0.16	0.217	1.62e-15	Endotheliocytes	FOPNL
8.56e-15	-0.299106	0.311	0.348	4.02e-10	Endotheliocytes	HBP1
5.82e-08	-0.299108	0.357	0.363	0.00273245	Endotheliocytes	PSMD2
7.08e-61	-0.299319	0.079	0.194	3.32e-56	Endotheliocytes	TSPAN5
4.06e-15	-0.299453	0.246	0.289	1.91e-10	Endotheliocytes	NAA50
1.86e-29	-0.299486	0.218	0.298	8.73e-25	Endotheliocytes	C16orf72
3.67e-46	-0.299626	0.052	0.137	1.72e-41	Endotheliocytes	TRERF1
2.59e-70	-0.299749	0.028	0.136	1.22e-65	Endotheliocytes	PAK1
4.59e-29	-0.299857	0.129	0.202	2.16e-24	Endotheliocytes	TNPO2
1.35e-13	-0.299916	0.287	0.317	6.34e-09	Endotheliocytes	UROD
3.62e-16	-0.300202	0.193	0.238	1.7e-11	Endotheliocytes	STX8
1.28e-68	-0.300219	0.043	0.155	6e-64	Endotheliocytes	TRPS1
3.36e-28	-0.30029	0.21	0.284	1.58e-23	Endotheliocytes	EIF4EBP2
1.92e-07	-0.30041	0.207	0.157	0.00900955	Endotheliocytes	SMIM10
1.29e-06	-0.300559	0.279	0.286	0.0606	Endotheliocytes	TSEN34
2.73e-05	-0.300665	0.221	0.231	1	Endotheliocytes	DNAJC2
3.49e-09	-0.30106	0.292	0.31	0.000163946	Endotheliocytes	ATXN10
3.66e-16	-0.301337	0.185	0.234	1.72e-11	Endotheliocytes	RORA
2.07e-33	-0.301346	0.068	0.141	9.72e-29	Endotheliocytes	CEP152
4.4e-38	-0.301348	0.078	0.158	2.07e-33	Endotheliocytes	OCRL
7.88e-13	-0.301448	0.102	0.141	3.7e-08	Endotheliocytes	DYRK1B
9.73e-50	-0.301638	0.044	0.131	4.57e-45	Endotheliocytes	FZD1
1.09e-25	-0.301703	0.137	0.204	5.12e-21	Endotheliocytes	RNF14
1.66e-61	-0.301749	0.013	0.102	7.79e-57	Endotheliocytes	RUNX1
7.19e-12	-0.302078	0.328	0.35	3.37e-07	Endotheliocytes	EMC7
2.77e-24	-0.302244	0.109	0.17	1.3e-19	Endotheliocytes	ELK1
1.58e-18	-0.30233	0.126	0.179	7.41e-14	Endotheliocytes	KIF3A
2.05e-05	-0.302421	0.35	0.348	0.960501	Endotheliocytes	TRIM28
0.00127607	-0.302426	0.195	0.203	1	Endotheliocytes	PPP2R3C
6.12e-17	-0.302439	0.167	0.217	2.87e-12	Endotheliocytes	RXRA
2.79e-23	-0.302604	0.114	0.174	1.31e-18	Endotheliocytes	C3orf38
2.19e-14	-0.303357	0.348	0.376	1.03e-09	Endotheliocytes	ACADVL
6.06e-16	-0.303606	0.18	0.225	2.84e-11	Endotheliocytes	CKS1B
3.16e-34	-0.303625	0.076	0.15	1.49e-29	Endotheliocytes	UBE2E2
1.73e-05	-0.303671	0.396	0.376	0.813728	Endotheliocytes	LAMP2
1.19e-29	-0.303922	0.121	0.194	5.6e-25	Endotheliocytes	PER2
5.5e-16	-0.304602	0.221	0.265	2.58e-11	Endotheliocytes	CYP20A1
0.00512624	-0.304824	0.295	0.289	1	Endotheliocytes	USP1
1.97e-13	-0.304909	0.261	0.295	9.26e-09	Endotheliocytes	ELAVL1
6.5e-45	-0.305019	0.069	0.159	3.05e-40	Endotheliocytes	LINC00969
3.8e-32	-0.305583	0.076	0.148	1.79e-27	Endotheliocytes	MTFR1
7.31e-25	-0.305901	0.056	0.112	3.43e-20	Endotheliocytes	ANKRD9
2.97e-40	-0.305939	0.047	0.123	1.39e-35	Endotheliocytes	ATAD2
3.56e-18	-0.305997	0.199	0.247	1.67e-13	Endotheliocytes	MPZL1
3.64e-07	-0.306006	0.222	0.243	0.017106	Endotheliocytes	SLC1A5
2.16e-22	-0.306411	0.15	0.21	1.01e-17	Endotheliocytes	TBC1D2B
1.69e-17	-0.306416	0.089	0.136	7.93e-13	Endotheliocytes	MAD1L1
4.89e-22	-0.306507	0.149	0.211	2.3e-17	Endotheliocytes	CEP63
6.54e-65	-0.306771	0.023	0.121	3.07e-60	Endotheliocytes	RASL12
5.81e-54	-0.30678	0.018	0.1	2.73e-49	Endotheliocytes	ESPN
1.68e-33	-0.307327	0.106	0.185	7.9e-29	Endotheliocytes	C17orf89
7.91e-39	-0.307551	0.08	0.16	3.71e-34	Endotheliocytes	GALM
8.58e-43	-0.308477	0.172	0.278	4.03e-38	Endotheliocytes	ZC3H11A
1.91e-59	-0.308841	0.026	0.119	8.98e-55	Endotheliocytes	MMP23B
4.85e-42	-0.309046	0.098	0.188	2.28e-37	Endotheliocytes	PKNOX1
0.00082055	-0.309063	0.291	0.288	1	Endotheliocytes	TRAPPC2L
8.63e-06	-0.309182	0.264	0.276	0.405135	Endotheliocytes	SCML1
5.58e-19	-0.309619	0.278	0.326	2.62e-14	Endotheliocytes	TMED4
2.84e-63	-0.31014	0.035	0.137	1.33e-58	Endotheliocytes	TYRO3
2.24e-69	-0.310205	0.022	0.125	1.05e-64	Endotheliocytes	MAP6
4.19e-05	-0.310268	0.175	0.195	1	Endotheliocytes	ANKRD36C
5.17e-17	-0.310562	0.1	0.147	2.43e-12	Endotheliocytes	CPSF3
1.21e-14	-0.310892	0.153	0.199	5.7e-10	Endotheliocytes	FBRS
3.06e-48	-0.31116	0.043	0.129	1.44e-43	Endotheliocytes	PLEKHH2
1.14e-22	-0.311394	0.07	0.125	5.37e-18	Endotheliocytes	MSTO1
3.17e-64	-0.311696	0.018	0.113	1.49e-59	Endotheliocytes	SMPD3
6.95e-05	-0.311955	0.218	0.226	1	Endotheliocytes	NAE1
3.46e-12	-0.311998	0.304	0.328	1.63e-07	Endotheliocytes	RBFOX2
1.19e-08	-0.312039	0.28	0.299	0.000559147	Endotheliocytes	PPP1R15B
4.17e-80	-0.312135	0.013	0.124	1.96e-75	Endotheliocytes	CLIP4
2.31e-49	-0.31216	0.031	0.114	1.08e-44	Endotheliocytes	NAP1L3
1.29e-47	-0.312221	0.088	0.189	6.06e-43	Endotheliocytes	KIAA0368
1.32e-12	-0.312389	0.38	0.396	6.18e-08	Endotheliocytes	GLG1
3.14e-60	-0.312648	0.013	0.101	1.47e-55	Endotheliocytes	BCL2
7.75e-32	-0.312785	0.1	0.175	3.64e-27	Endotheliocytes	SPRED1
1.11e-39	-0.312791	0.067	0.149	5.2e-35	Endotheliocytes	DNAJC27
5.47e-15	-0.313586	0.366	0.39	2.57e-10	Endotheliocytes	RTN3
1.14e-63	-0.313602	0.034	0.135	5.37e-59	Endotheliocytes	RGN
2.39e-31	-0.313739	0.077	0.147	1.12e-26	Endotheliocytes	CHCHD6
3.31e-45	-0.314137	0.274	0.403	1.55e-40	Endotheliocytes	SEPW1
3.88e-17	-0.314148	0.336	0.236	1.82e-12	Endotheliocytes	LYPLA1
2.01e-05	-0.314234	0.281	0.281	0.944246	Endotheliocytes	FAM210B
2.36e-33	-0.314632	0.16	0.241	1.11e-28	Endotheliocytes	HSDL2
8.2e-64	-0.314732	0.013	0.104	3.85e-59	Endotheliocytes	OSR1
3.11e-05	-0.314815	0.365	0.355	1	Endotheliocytes	NFIX
5.02e-40	-0.315168	0.106	0.197	2.36e-35	Endotheliocytes	MUM1
0.000321245	-0.315554	0.303	0.3	1	Endotheliocytes	GTF3C6
3.29e-20	-0.315657	0.073	0.124	1.55e-15	Endotheliocytes	RFX2
1.24e-25	-0.315898	0.096	0.159	5.84e-21	Endotheliocytes	MAPRE3
3.84e-61	-0.316042	0.012	0.1	1.8e-56	Endotheliocytes	UCHL1
3.07e-17	-0.316218	0.705	0.665	1.44e-12	Endotheliocytes	HNRNPDL
1.46e-84	-0.316295	0.023	0.144	6.88e-80	Endotheliocytes	ROBO1
2.85e-32	-0.316318	0.211	0.3	1.34e-27	Endotheliocytes	ATP5G1
1.37e-14	-0.316384	0.267	0.307	6.45e-10	Endotheliocytes	CSNK1D
2.31e-46	-0.316677	0.032	0.11	1.08e-41	Endotheliocytes	GPC1
7.13e-08	-0.316931	0.237	0.259	0.00334827	Endotheliocytes	MRPS33
0.00778601	-0.317058	0.646	0.605	1	Endotheliocytes	GADD45B
1.78e-22	-0.317101	0.133	0.193	8.36e-18	Endotheliocytes	ARHGAP20
4.12e-66	-0.317184	0.046	0.155	1.94e-61	Endotheliocytes	NEO1
6.96e-05	-0.317274	0.128	0.144	1	Endotheliocytes	LACTB2
1.2e-25	-0.317793	0.17	0.238	5.64e-21	Endotheliocytes	FAM168B
4.68e-157	-0.317909	0.275	0.114	2.2e-152	Endotheliocytes	HLA.DPA1
1.95e-31	-0.317987	0.053	0.117	9.17e-27	Endotheliocytes	FAM173A
6.28e-31	-0.318147	0.09	0.159	2.95e-26	Endotheliocytes	NCKAP5L
1.35e-62	-0.318476	0.015	0.106	6.32e-58	Endotheliocytes	PACRG
2.11e-13	-0.318722	0.261	0.296	9.91e-09	Endotheliocytes	CREG1
1.28e-60	-0.318723	0.016	0.106	6.03e-56	Endotheliocytes	COL12A1
9.01e-24	-0.31882	0.219	0.282	4.23e-19	Endotheliocytes	AP2A1
2.9e-19	-0.318822	0.74	0.709	1.36e-14	Endotheliocytes	DNAJA1
2.25e-06	-0.318861	0.478	0.372	0.105582	Endotheliocytes	COX5A
2.63e-52	-0.318898	0.119	0.236	1.24e-47	Endotheliocytes	COL4A3BP
1.26e-10	-0.319053	0.463	0.449	5.93e-06	Endotheliocytes	ADH5
8.91e-28	-0.319136	0.07	0.134	4.18e-23	Endotheliocytes	DHX57
1.73e-46	-0.319161	0.513	0.347	8.11e-42	Endotheliocytes	HIST1H4C
2.94e-30	-0.320225	0.083	0.155	1.38e-25	Endotheliocytes	MT.ND6
3.29e-58	-0.320434	0.02	0.109	1.54e-53	Endotheliocytes	MBP
1.22e-16	-0.320684	0.168	0.216	5.73e-12	Endotheliocytes	ATMIN
1.88e-14	-0.321658	0.134	0.174	8.82e-10	Endotheliocytes	CYGB
1.26e-10	-0.321903	0.135	0.17	5.91e-06	Endotheliocytes	TMEM99
1.83e-39	-0.321974	0.039	0.112	8.58e-35	Endotheliocytes	PRKCZ
2.38e-24	-0.321978	0.098	0.16	1.12e-19	Endotheliocytes	CEP70
7.21e-10	-0.3222	0.57	0.545	3.39e-05	Endotheliocytes	SBDS
8.37e-56	-0.322465	0.052	0.149	3.93e-51	Endotheliocytes	FADS2
5.65e-11	-0.322601	0.122	0.159	2.65e-06	Endotheliocytes	LYRM5
1.75e-81	-0.322642	0.017	0.132	8.22e-77	Endotheliocytes	ANK2
1.66e-47	-0.322737	0.033	0.114	7.78e-43	Endotheliocytes	KLF5
1.08e-39	-0.322877	0.067	0.147	5.05e-35	Endotheliocytes	PTDSS2
2.21e-47	-0.322902	0.108	0.204	1.04e-42	Endotheliocytes	COPZ2
2.56e-31	-0.323254	0.123	0.198	1.2e-26	Endotheliocytes	RCOR1
2.06e-52	-0.323262	0.043	0.135	9.65e-48	Endotheliocytes	CCDC171
1.71e-70	-0.323275	0.02	0.124	8.01e-66	Endotheliocytes	CD248
2.72e-21	-0.323486	0.201	0.271	1.28e-16	Endotheliocytes	MINOS1
1.18e-05	-0.323875	0.192	0.206	0.551753	Endotheliocytes	CMTM3
1.64e-60	-0.324179	0.017	0.107	7.7e-56	Endotheliocytes	ALDH1A2
8.61e-27	-0.324357	0.107	0.175	4.04e-22	Endotheliocytes	RNF19B
1.07e-47	-0.324522	0.033	0.113	5.01e-43	Endotheliocytes	FSTL3
5.13e-05	-0.324551	0.362	0.352	1	Endotheliocytes	GTF2H5
6.74e-33	-0.324691	0.043	0.108	3.16e-28	Endotheliocytes	FAM216A
8.83e-26	-0.325003	0.138	0.204	4.15e-21	Endotheliocytes	KCTD9
5.42e-06	-0.325191	0.396	0.389	0.254314	Endotheliocytes	UBE2H
1.38e-16	-0.325485	0.261	0.304	6.47e-12	Endotheliocytes	ETF1
6.39e-13	-0.325597	0.301	0.326	3e-08	Endotheliocytes	ARL3
4.07e-10	-0.325638	0.173	0.206	1.91e-05	Endotheliocytes	NUP214
5.58e-51	-0.325689	0.055	0.149	2.62e-46	Endotheliocytes	KLHDC8A
1.07e-62	-0.325805	0.012	0.102	5.01e-58	Endotheliocytes	DPY19L2
2.05e-07	-0.325959	0.58	0.548	0.00963201	Endotheliocytes	EIF4H
2.26e-53	-0.326243	0.065	0.164	1.06e-48	Endotheliocytes	MED26
2.35e-19	-0.326337	0.189	0.241	1.1e-14	Endotheliocytes	LRRC58
3.77e-12	-0.326701	0.335	0.36	1.77e-07	Endotheliocytes	USP16
7.83e-12	-0.326802	0.258	0.288	3.68e-07	Endotheliocytes	ELOVL5
2.09e-13	-0.326819	0.234	0.271	9.83e-09	Endotheliocytes	SLF2
8.66e-31	-0.327019	0.121	0.196	4.07e-26	Endotheliocytes	HINT3
6.47e-08	-0.327042	0.349	0.35	0.00303985	Endotheliocytes	DDB1
1.21e-06	-0.327223	0.291	0.298	0.0569172	Endotheliocytes	UBA2
5.08e-46	-0.327776	0.085	0.18	2.38e-41	Endotheliocytes	ANKRD42
7.43e-30	-0.327983	0.191	0.267	3.49e-25	Endotheliocytes	SGCB
8.58e-35	-0.328878	0.047	0.115	4.03e-30	Endotheliocytes	WNK3
2.99e-05	-0.329111	0.498	0.453	1	Endotheliocytes	PGAM1
1.35e-28	-0.329871	0.116	0.186	6.33e-24	Endotheliocytes	TRIM37
2.24e-57	-0.329902	0.053	0.155	1.05e-52	Endotheliocytes	FAM134C
4.61e-40	-0.330045	0.099	0.184	2.17e-35	Endotheliocytes	RCN3
1.97e-09	-0.33005	0.145	0.176	9.24e-05	Endotheliocytes	IFT74
3.78e-15	-0.330071	0.244	0.285	1.78e-10	Endotheliocytes	STAT5B
9.88e-11	-0.330135	0.208	0.244	4.64e-06	Endotheliocytes	SUGP2
4.91e-08	-0.330338	0.147	0.174	0.00230752	Endotheliocytes	RAE1
1.26e-37	-0.330414	0.079	0.16	5.91e-33	Endotheliocytes	NBPF1
3.31e-16	-0.330905	0.173	0.218	1.56e-11	Endotheliocytes	SNAI2
4.1e-17	-0.331161	0.15	0.198	1.93e-12	Endotheliocytes	CLUAP1
2.43e-43	-0.331261	0.09	0.179	1.14e-38	Endotheliocytes	TXNDC16
5.52e-53	-0.33142	0.051	0.147	2.59e-48	Endotheliocytes	GABPB1.AS1
0.0016537	-0.331482	0.108	0.122	1	Endotheliocytes	SMAP2
1.08e-34	-0.331492	0.119	0.2	5.07e-30	Endotheliocytes	SIRT1
2.28e-50	-0.331519	0.18	0.299	1.07e-45	Endotheliocytes	TROVE2
1.56e-33	-0.331835	0.077	0.149	7.35e-29	Endotheliocytes	THAP2
6.99e-09	-0.332038	0.298	0.311	0.000328317	Endotheliocytes	LRRFIP2
1.11e-61	-0.332327	0.021	0.114	5.23e-57	Endotheliocytes	COL5A2
1.37e-16	-0.332468	0.259	0.301	6.41e-12	Endotheliocytes	SLAIN2
5.27e-37	-0.332687	0.137	0.223	2.48e-32	Endotheliocytes	PLEKHA5
9.15e-29	-0.332896	0.11	0.188	4.3e-24	Endotheliocytes	MTRNR2L12
3.68e-67	-0.333443	0.013	0.108	1.73e-62	Endotheliocytes	PIFO
4.07e-16	-0.333487	0.43	0.45	1.91e-11	Endotheliocytes	HNRNPUL1
4.9e-84	-0.333508	0.015	0.131	2.3e-79	Endotheliocytes	OLFML1
3.02e-14	-0.333609	0.09	0.132	1.42e-09	Endotheliocytes	AMN1
1.88e-07	-0.333756	0.276	0.292	0.00882681	Endotheliocytes	GIGYF2
1.46e-15	-0.333785	0.331	0.365	6.84e-11	Endotheliocytes	ZNF106
4.31e-11	-0.334091	0.239	0.281	2.02e-06	Endotheliocytes	SELM
2.23e-18	-0.334123	0.099	0.149	1.05e-13	Endotheliocytes	2022-03-08
6.95e-20	-0.334169	0.132	0.187	3.26e-15	Endotheliocytes	RAD17
2.31e-09	-0.334207	0.271	0.291	0.000108401	Endotheliocytes	MSI2
5.19e-50	-0.334289	0.022	0.101	2.44e-45	Endotheliocytes	VAMP8
3.06e-28	-0.334338	0.14	0.212	1.44e-23	Endotheliocytes	LYRM7
6.56e-51	-0.334371	0.097	0.2	3.08e-46	Endotheliocytes	ZNF667.AS1
2.73e-24	-0.335026	0.717	0.693	1.28e-19	Endotheliocytes	CSDE1
1.25e-06	-0.335413	0.247	0.263	0.0586521	Endotheliocytes	SOX4
2.55e-50	-0.335499	0.06	0.153	1.2e-45	Endotheliocytes	OSGIN2
2.06e-60	-0.335961	0.013	0.101	9.67e-56	Endotheliocytes	MYCBPAP
3.02e-10	-0.33639	0.19	0.221	1.42e-05	Endotheliocytes	COPS3
1.98e-41	-0.33703	0.063	0.146	9.29e-37	Endotheliocytes	FBXO32
1.4e-09	-0.338106	0.522	0.494	6.59e-05	Endotheliocytes	UBE2D2
6.66e-10	-0.338162	0.356	0.364	3.13e-05	Endotheliocytes	CACYBP
7.04e-11	-0.338663	0.264	0.292	3.31e-06	Endotheliocytes	SRP54
6.55e-10	-0.33885	0.236	0.259	3.08e-05	Endotheliocytes	ARHGAP21
3.72e-16	-0.339088	0.153	0.201	1.75e-11	Endotheliocytes	KATNA1
0.00113199	-0.339449	0.319	0.251	1	Endotheliocytes	C12orf10
1.7e-28	-0.339559	0.101	0.169	7.97e-24	Endotheliocytes	MTHFD2
4.93e-40	-0.339828	0.117	0.205	2.31e-35	Endotheliocytes	PGM3
3.09e-81	-0.339836	0.022	0.139	1.45e-76	Endotheliocytes	BMPR1A
7.87e-15	-0.339912	0.319	0.348	3.7e-10	Endotheliocytes	CBX5
7.56e-80	-0.34112	0.012	0.121	3.55e-75	Endotheliocytes	SLC22A3
4.98e-34	-0.341121	0.048	0.116	2.34e-29	Endotheliocytes	RNFT1
2.45e-06	-0.341172	0.379	0.37	0.115257	Endotheliocytes	FUNDC2
6.95e-37	-0.341291	0.04	0.11	3.26e-32	Endotheliocytes	EID3
1.91e-06	-0.341744	0.528	0.493	0.0896952	Endotheliocytes	CAMLG
6.34e-61	-0.341834	0.03	0.127	2.98e-56	Endotheliocytes	MIR100HG
4.22e-18	-0.341923	0.139	0.188	1.98e-13	Endotheliocytes	BNC2
3.47e-12	-0.342038	0.171	0.208	1.63e-07	Endotheliocytes	LRIF1
4.51e-09	-0.342523	0.529	0.509	0.000211705	Endotheliocytes	TAX1BP1
9.64e-42	-0.342869	0.038	0.113	4.53e-37	Endotheliocytes	NPIPB15
1.54e-72	-0.342963	0.008	0.108	7.22e-68	Endotheliocytes	CCDC74B
3.55e-40	-0.343116	0.031	0.101	1.67e-35	Endotheliocytes	ATP6V1E2
3.7e-67	-0.343366	0.061	0.177	1.74e-62	Endotheliocytes	C16orf45
1.66e-26	-0.34387	0.175	0.247	7.79e-22	Endotheliocytes	NFIL3
3.84e-46	-0.343999	0.074	0.165	1.8e-41	Endotheliocytes	FAM161A
1.42e-06	-0.344039	0.175	0.195	0.0668286	Endotheliocytes	RNASET2
4.36e-10	-0.344305	0.273	0.294	2.05e-05	Endotheliocytes	WIPI2
9.51e-09	-0.345015	0.437	0.435	0.000446545	Endotheliocytes	DDX3Y
3.6e-71	-0.345016	0.01	0.108	1.69e-66	Endotheliocytes	C9orf43
3.43e-69	-0.345279	0.02	0.121	1.61e-64	Endotheliocytes	HEYL
1.01e-25	-0.345288	0.072	0.131	4.76e-21	Endotheliocytes	EFCAB11
6e-34	-0.34602	0.048	0.117	2.82e-29	Endotheliocytes	SPOCK2
3.1e-34	-0.346095	0.065	0.136	1.46e-29	Endotheliocytes	PCCB
2.5e-19	-0.346617	0.172	0.226	1.17e-14	Endotheliocytes	PLEKHJ1
1.6e-14	-0.347433	0.196	0.237	7.54e-10	Endotheliocytes	TAOK3
3.57e-09	-0.347472	0.109	0.074	0.000167509	Endotheliocytes	LAPTM5
7.84e-59	-0.347485	0.018	0.106	3.68e-54	Endotheliocytes	MEX3B
2.92e-39	-0.347511	0.101	0.185	1.37e-34	Endotheliocytes	ATPAF1
1.09e-82	-0.347519	0.023	0.143	5.11e-78	Endotheliocytes	BAG2
1.15e-43	-0.347527	0.08	0.168	5.41e-39	Endotheliocytes	GOLM1
3.68e-64	-0.347642	0.017	0.111	1.73e-59	Endotheliocytes	SRC
2.47e-46	-0.347744	0.361	0.53	1.16e-41	Endotheliocytes	ATP5G2
5.75e-16	-0.347899	0.104	0.149	2.7e-11	Endotheliocytes	CCDC126
2.76e-21	-0.348281	0.2	0.258	1.3e-16	Endotheliocytes	DCAF10
1.67e-17	-0.348391	0.077	0.123	7.84e-13	Endotheliocytes	CUL9
5.59e-47	-0.34851	0.024	0.1	2.63e-42	Endotheliocytes	WBP2NL
2.93e-11	-0.348667	0.774	0.698	1.38e-06	Endotheliocytes	HSP90B1
3.76e-09	-0.348806	0.285	0.304	0.000176517	Endotheliocytes	SYAP1
8.97e-21	-0.348822	0.156	0.211	4.21e-16	Endotheliocytes	DDA1
3.16e-74	-0.349053	0.01	0.112	1.48e-69	Endotheliocytes	RIMS2
1.16e-30	-0.349749	0.171	0.248	5.46e-26	Endotheliocytes	SUCO
4.46e-15	-0.349936	0.353	0.377	2.09e-10	Endotheliocytes	SPATS2L
1e-08	-0.349943	0.167	0.194	0.000471046	Endotheliocytes	C15orf61
6e-57	-0.350154	0.021	0.109	2.82e-52	Endotheliocytes	GPR135
1.02e-13	-0.350531	0.307	0.339	4.81e-09	Endotheliocytes	EIF4G3
2.24e-37	-0.350683	0.055	0.13	1.05e-32	Endotheliocytes	CDH2
4.55e-32	-0.350685	0.773	0.743	2.13e-27	Endotheliocytes	TMBIM6
1.58e-35	-0.351271	0.123	0.205	7.44e-31	Endotheliocytes	ANKDD1A
2.66e-24	-0.351312	0.236	0.296	1.25e-19	Endotheliocytes	CBX6
1.05e-06	-0.351337	0.197	0.215	0.0493527	Endotheliocytes	DCXR
3.04e-16	-0.351389	0.161	0.206	1.43e-11	Endotheliocytes	GSTA4
9.15e-15	-0.35146	0.094	0.138	4.3e-10	Endotheliocytes	OTUD1
1.42e-24	-0.352097	0.126	0.19	6.66e-20	Endotheliocytes	PMS1
8.79e-06	-0.352172	0.284	0.291	0.412633	Endotheliocytes	BAZ1A
3.02e-19	-0.3523	0.107	0.159	1.42e-14	Endotheliocytes	SERPINB9
3.18e-30	-0.352315	0.168	0.242	1.49e-25	Endotheliocytes	P4HA1
6.11e-07	-0.352873	0.31	0.314	0.0286768	Endotheliocytes	PIN1
3.6e-38	-0.353087	0.173	0.263	1.69e-33	Endotheliocytes	WFS1
5.42e-93	-0.353095	0.016	0.143	2.54e-88	Endotheliocytes	FAM20A
1.88e-27	-0.353841	0.143	0.213	8.84e-23	Endotheliocytes	CKAP5
6.39e-16	-0.354013	0.118	0.164	3e-11	Endotheliocytes	SAYSD1
4.2e-31	-0.3542	0.045	0.108	1.97e-26	Endotheliocytes	AZIN2
5.42e-72	-0.354327	0.539	0.316	2.55e-67	Endotheliocytes	ARL4A
6.43e-48	-0.354598	0.122	0.228	3.02e-43	Endotheliocytes	ZCCHC11
1.38e-17	-0.354952	0.113	0.163	6.47e-13	Endotheliocytes	TOMM34
7.73e-56	-0.354992	0.055	0.154	3.63e-51	Endotheliocytes	TP53INP2
8.09e-25	-0.355012	0.199	0.262	3.8e-20	Endotheliocytes	RHBDD2
1.03e-07	-0.35508	0.116	0.143	0.00484259	Endotheliocytes	NSUN4
5.36e-63	-0.355129	0.011	0.1	2.52e-58	Endotheliocytes	CBLN4
8.44e-23	-0.355181	0.119	0.179	3.96e-18	Endotheliocytes	IFT88
1.07e-08	-0.355448	0.829	0.759	0.000503321	Endotheliocytes	NAP1L1
9.62e-49	-0.355551	0.056	0.146	4.52e-44	Endotheliocytes	SOCS1
6.73e-64	-0.355804	0.038	0.142	3.16e-59	Endotheliocytes	FAM20C
0.000118166	-0.355836	0.231	0.237	1	Endotheliocytes	PTPMT1
4.95e-59	-0.356082	0.078	0.187	2.33e-54	Endotheliocytes	ZNF516
4.92e-38	-0.356143	0.153	0.239	2.31e-33	Endotheliocytes	JAM3
1.33e-27	-0.356471	0.329	0.398	6.25e-23	Endotheliocytes	DST
5.75e-05	-0.356657	0.397	0.377	1	Endotheliocytes	ZFAND6
0.000287152	-0.357136	0.458	0.417	1	Endotheliocytes	PSMD8
4.27e-34	-0.35729	0.071	0.144	2e-29	Endotheliocytes	ZMAT3
7.04e-60	-0.357762	0.015	0.104	3.31e-55	Endotheliocytes	DES
8.5e-66	-0.358067	0.013	0.106	3.99e-61	Endotheliocytes	ABCA9
5.54e-30	-0.358448	0.05	0.111	2.6e-25	Endotheliocytes	CAPG
0.0038052	-0.358753	0.299	0.285	1	Endotheliocytes	VCL
1.51e-13	-0.358805	0.299	0.325	7.1e-09	Endotheliocytes	UBA1
7.79e-25	-0.359204	0.085	0.146	3.66e-20	Endotheliocytes	KCTD13
1.33e-61	-0.359251	0.048	0.153	6.25e-57	Endotheliocytes	FAM102A
9.19e-07	-0.359613	0.505	0.477	0.0431339	Endotheliocytes	NDUFB9
8.08e-08	-0.359655	0.344	0.349	0.00379482	Endotheliocytes	FOXO3
5.94e-11	-0.360609	0.308	0.327	2.79e-06	Endotheliocytes	USP7
3.27e-08	-0.360612	0.176	0.199	0.00153404	Endotheliocytes	SRPK1
5.32e-63	-0.360927	0.053	0.162	2.5e-58	Endotheliocytes	DDAH1
2.22e-66	-0.360943	0.049	0.16	1.04e-61	Endotheliocytes	SREBF1
1.24e-17	-0.361387	0.283	0.324	5.81e-13	Endotheliocytes	UBL3
3.72e-53	-0.361484	0.024	0.107	1.74e-48	Endotheliocytes	ADSSL1
1.82e-37	-0.362201	0.149	0.235	8.56e-33	Endotheliocytes	CHD3
4.82e-19	-0.362356	0.331	0.366	2.26e-14	Endotheliocytes	SLC25A36
1.02e-15	-0.36272	0.341	0.379	4.79e-11	Endotheliocytes	INTS6
9.52e-43	-0.362891	0.079	0.167	4.47e-38	Endotheliocytes	NABP1
3.01e-21	-0.362892	0.621	0.607	1.41e-16	Endotheliocytes	RTN4
2.38e-11	-0.3639	0.079	0.113	1.12e-06	Endotheliocytes	ID4
5.6e-20	-0.364001	0.246	0.158	2.63e-15	Endotheliocytes	PFKP
2.91e-37	-0.364065	0.154	0.237	1.37e-32	Endotheliocytes	HADH
3.8e-68	-0.364081	0.051	0.163	1.78e-63	Endotheliocytes	ADCY3
5.69e-21	-0.364384	0.44	0.465	2.67e-16	Endotheliocytes	DHX36
4.54e-50	-0.365194	0.089	0.188	2.13e-45	Endotheliocytes	NOVA1
3.7e-08	-0.365512	0.185	0.217	0.00173871	Endotheliocytes	PLA2G16
1.54e-55	-0.365681	0.03	0.12	7.23e-51	Endotheliocytes	AOC3
1.99e-38	-0.365971	0.042	0.114	9.33e-34	Endotheliocytes	WDR53
0.000332223	-0.366218	0.152	0.166	1	Endotheliocytes	CNTRL
6.11e-32	-0.367099	0.063	0.131	2.87e-27	Endotheliocytes	RAB3IP
1.42e-24	-0.367708	0.11	0.171	6.65e-20	Endotheliocytes	LSM14B
2.28e-77	-0.367806	0.026	0.14	1.07e-72	Endotheliocytes	MITF
2.7e-36	-0.367972	0.037	0.104	1.27e-31	Endotheliocytes	ZNF711
9e-30	-0.368203	0.188	0.265	4.23e-25	Endotheliocytes	MYLIP
3.57e-54	-0.368333	0.069	0.171	1.68e-49	Endotheliocytes	CEP126
1.85e-49	-0.368376	0.03	0.112	8.7e-45	Endotheliocytes	NRAV
6.21e-42	-0.368548	0.043	0.119	2.92e-37	Endotheliocytes	PDE1A
6.86e-26	-0.369064	0.07	0.13	3.22e-21	Endotheliocytes	TSTD1
1.78e-37	-0.369304	0.123	0.209	8.38e-33	Endotheliocytes	SRF
1.97e-28	-0.369697	0.777	0.748	9.23e-24	Endotheliocytes	COX6C
4.06e-63	-0.370064	0.011	0.101	1.9e-58	Endotheliocytes	TNIK
1.06e-75	-0.3702	0.018	0.126	4.97e-71	Endotheliocytes	RNF150
1.81e-26	-0.371175	0.189	0.258	8.51e-22	Endotheliocytes	SMC6
1.77e-33	-0.371363	0.139	0.217	8.33e-29	Endotheliocytes	SLC29A1
6.43e-92	-0.371803	0.013	0.138	3.02e-87	Endotheliocytes	DACT1
1.62e-46	-0.371856	0.105	0.201	7.6e-42	Endotheliocytes	PGD
1.1e-32	-0.372261	0.246	0.343	5.18e-28	Endotheliocytes	ATP5C1
2.6e-92	-0.372321	0.008	0.13	1.22e-87	Endotheliocytes	MSC.AS1
2.42e-07	-0.372977	0.154	0.177	0.0113529	Endotheliocytes	FAM120B
5.58e-67	-0.373134	0.011	0.106	2.62e-62	Endotheliocytes	EFCAB6
6e-20	-0.373256	0.323	0.365	2.82e-15	Endotheliocytes	PPP2CB
3.47e-29	-0.373623	0.15	0.221	1.63e-24	Endotheliocytes	IDH1
2.41e-83	-0.373795	0.028	0.149	1.13e-78	Endotheliocytes	ME1
2.84e-90	-0.373876	0.013	0.136	1.33e-85	Endotheliocytes	EMX2
1.81e-44	-0.3746	0.045	0.126	8.52e-40	Endotheliocytes	BBOF1
1.43e-30	-0.374789	0.093	0.164	6.72e-26	Endotheliocytes	MYO10
9.57e-45	-0.374829	0.052	0.136	4.49e-40	Endotheliocytes	STK35
2.43e-36	-0.375379	0.211	0.298	1.14e-31	Endotheliocytes	ING1
2.09e-77	-0.375996	0.041	0.161	9.8e-73	Endotheliocytes	PRKCA
[truncated: 21,633 more rows]

## Sheet: Table S3
Supplementary Table 3. pySCENIC results of spermatogonia in scRNA-seq.
ID	spg_NOA	spg_Normal	diff
BHLHE40(+)	0.514675	0.165641	0.349033
ZNF831(+)	0.497139	0.161767	0.335372
HOXA9(+)	0.291547	0.051663	0.239884
MYB(+)	0.494639	0.280542	0.214097
GATA1(+)	0.485521	0.290437	0.195085
BATF(+)	0.494832	0.32624	0.168592
PPARA(+)	0.396155	0.233508	0.162646
RUNX3(+)	0.461485	0.314688	0.146797
TGIF2(+)	0.315635	0.215607	0.100028
TBX21(+)	0.441575	0.342703	0.0988712
GATA2(+)	0.455538	0.382722	0.072816
MKX(+)	0.273327	0.206443	0.0668839
FOXP3(+)	0.423713	0.359346	0.0643667
FOSL2(+)	0.451751	0.388035	0.0637162
SPI1(+)	0.413669	0.350331	0.0633374
FOSB(+)	0.436246	0.393155	0.0430909
FOSL1(+)	0.407549	0.369092	0.0384564
ZNF28(+)	0.244639	0.215153	0.0294859
IKZF1(+)	0.43722	0.415515	0.0217049
GATA6(+)	0.255238	0.234107	0.021131
GATA3(+)	0.398177	0.378443	0.0197334
FLI1(+)	0.434413	0.414922	0.0194904
EOMES(+)	0.396408	0.381062	0.0153459
ELF1(+)	0.425788	0.422295	0.0034926
RBBP9(+)	0.150705	0.154141	-0.00343664
CEBPA(+)	0.267089	0.275001	-0.00791146
MYC(+)	0.285158	0.293327	-0.00816884
NFATC1(+)	0.363494	0.372295	-0.00880103
SOX8(+)	0.186116	0.196831	-0.0107148
ZNF619(+)	0.0853735	0.0964998	-0.0111263
TCF7L2(+)	0.15148	0.165558	-0.0140772
ETS1(+)	0.410032	0.425058	-0.0150263
USF1(+)	0.148945	0.164086	-0.0151406
IKZF2(+)	0.0301204	0.0493493	-0.0192289
LMX1B(+)	0.135686	0.157522	-0.0218354
SMAD3(+)	0.180525	0.20614	-0.0256142
TLX3(+)	0.166968	0.198713	-0.0317447
IRF8(+)	0.391598	0.440616	-0.0490188
TFEB(+)	0.218736	0.269711	-0.0509751
PRDM1(+)	0.399553	0.457132	-0.0575793
HOXA2(+)	0.0295543	0.0873745	-0.0578203
FOXL1(+)	0.172753	0.234571	-0.0618186
HOXB4(+)	0.0657661	0.128963	-0.0631965
HOXD8(+)	0.267753	0.33649	-0.0687363
ZFP2(+)	0.0180061	0.0980623	-0.0800562
HMGA2(+)	0.0862155	0.167637	-0.0814217
ETV5(+)	0.0769026	0.160502	-0.0835989
BCL6B(+)	0.0709219	0.159117	-0.0881947
DBX2(+)	0.112243	0.202508	-0.0902653
ASCL1(+)	0.093107	0.191476	-0.0983692
HOXD9(+)	0.136541	0.237998	-0.101457
FOXQ1(+)	0.259933	0.361505	-0.101572
RUNX2(+)	0.202752	0.304792	-0.102041
STAT5A(+)	0.351019	0.454585	-0.103566
SRF(+)	0.340637	0.444347	-0.103711
ZBTB14(+)	0.0704175	0.175688	-0.105271
ING4(+)	0.319366	0.428088	-0.108722
STAT6(+)	0.12984	0.239519	-0.10968
SREBF2(+)	0.342426	0.466812	-0.124387
DMBX1(+)	0.110986	0.245453	-0.134467
PAX4(+)	0.0714976	0.206801	-0.135303
REL(+)	0.360064	0.497579	-0.137515
ERG(+)	0.344129	0.482335	-0.138206
SPIB(+)	0.356445	0.497358	-0.140913
KLF2(+)	0.323281	0.468972	-0.145691
IRF4(+)	0.352958	0.499254	-0.146296
JUN(+)	0.306383	0.45579	-0.149408
IRF1(+)	0.335477	0.487659	-0.152182
ZKSCAN8(+)	0.143718	0.300818	-0.1571
DDIT3(+)	0.0455086	0.202656	-0.157147
ZNF846(+)	0.0140239	0.173071	-0.159047
CREB3L1(+)	0.145101	0.304697	-0.159596
SOX12(+)	0.156927	0.317932	-0.161006
MSX1(+)	0.143228	0.304465	-0.161238
POU2AF1(+)	0.345385	0.506623	-0.161238
NFKB1(+)	0.348311	0.51044	-0.162129
HES1(+)	0.257262	0.422433	-0.165172
FOXN2(+)	0.204725	0.37143	-0.166705
JUNB(+)	0.332863	0.500174	-0.167311
CEBPD(+)	0.260871	0.429209	-0.168338
MEOX2(+)	0.207575	0.376953	-0.169379
ATF3(+)	0.318032	0.487516	-0.169485
HESX1(+)	0.129978	0.299856	-0.169879
NEUROD2(+)	0.0878833	0.258514	-0.170631
GATA5(+)	0.175145	0.346049	-0.170904
RARB(+)	0.238127	0.409617	-0.171491
PRDM16(+)	0.304625	0.477022	-0.172397
KLF4(+)	0.326025	0.499157	-0.173132
TCF21(+)	0.271793	0.45463	-0.182836
KLF9(+)	0.313927	0.499454	-0.185526
NFIL3(+)	0.306735	0.495308	-0.188573
FOXH1(+)	0.0498894	0.245012	-0.195122
PRNP(+)	0.320808	0.516286	-0.195478
DLX6(+)	0.125244	0.321327	-0.196083
FOXP2(+)	0.292684	0.488913	-0.196229
EP300(+)	0.251776	0.448655	-0.196879
TCF3(+)	0.184904	0.382055	-0.197151
JDP2(+)	0.233561	0.431504	-0.197943
TBL1XR1(+)	0.170935	0.36966	-0.198725
ELF3(+)	0.311132	0.510708	-0.199576
EGR1(+)	0.321486	0.521543	-0.200057
LHX4(+)	0.0953941	0.296861	-0.201467
MAFB(+)	0.28289	0.48476	-0.201869
EBF1(+)	0.214462	0.41661	-0.202148
RXRG(+)	0.212657	0.414847	-0.20219
HOXD10(+)	0.257638	0.463088	-0.20545
GLIS2(+)	0.243944	0.455446	-0.211501
STAT4(+)	0.240544	0.452421	-0.211877
ERF(+)	0.222393	0.435676	-0.213283
TGIF2LX(+)	0.17697	0.39089	-0.21392
ATF4(+)	0.31873	0.532993	-0.214263
KLF10(+)	0.310062	0.525975	-0.215913
RREB1(+)	0.254061	0.470171	-0.21611
XBP1(+)	0.321729	0.539905	-0.218176
TFEC(+)	0.316382	0.535866	-0.219484
ZNF589(+)	0.225901	0.45041	-0.224509
PHLDA2(+)	0.250308	0.477982	-0.227674
ZNF853(+)	0.246362	0.475333	-0.228971
TP53(+)	0.284323	0.514148	-0.229825
SP9(+)	0.125101	0.356126	-0.231025
FOXO4(+)	0.294645	0.525892	-0.231247
STAT3(+)	0.28583	0.519164	-0.233335
BACH1(+)	0.103963	0.337508	-0.233546
GTF3C2(+)	0.235151	0.469213	-0.234062
HMX1(+)	0.197295	0.434205	-0.23691
PAX6(+)	0.0329114	0.270457	-0.237546
NPAS2(+)	0.0787781	0.317152	-0.238374
EGR3(+)	0.300627	0.540474	-0.239847
ZNF768(+)	0.284471	0.525005	-0.240535
DLX2(+)	0.255587	0.500414	-0.244827
KLF12(+)	0.20377	0.452908	-0.249138
SOX3(+)	0.0959164	0.345655	-0.249738
ZBTB7A(+)	0.285051	0.53532	-0.250269
FOXC1(+)	0.239056	0.48935	-0.250294
AHCTF1(+)	0.196154	0.447434	-0.25128
CEBPB(+)	0.295692	0.548363	-0.252671
FOS(+)	0.292055	0.544895	-0.25284
STAT1(+)	0.30056	0.555295	-0.254735
KLF3(+)	0.290351	0.545443	-0.255092
OVOL3(+)	0.0332443	0.288346	-0.255101
HES5(+)	0.147444	0.402587	-0.255143
JUND(+)	0.29922	0.557777	-0.258557
CUX1(+)	0.265897	0.526072	-0.260175
CREB5(+)	0.279605	0.541751	-0.262147
MAX(+)	0.236624	0.499272	-0.262648
MEF2D(+)	0.276295	0.539158	-0.262863
MZF1(+)	0.260117	0.52321	-0.263092
SOX10(+)	0.283574	0.548403	-0.264829
CLOCK(+)	0.202036	0.466913	-0.264877
EGR2(+)	0.285218	0.552483	-0.267265
KDM2B(+)	0.195644	0.463085	-0.26744
CPEB1(+)	0.152416	0.420512	-0.268096
TFAP2C(+)	0.154958	0.42347	-0.268512
BCL3(+)	0.263965	0.535187	-0.271222
GTF2IRD1(+)	0.0969122	0.370229	-0.273316
RELB(+)	0.291369	0.565309	-0.273941
SOX1(+)	0.138307	0.413129	-0.274822
FOXB1(+)	0.189038	0.465885	-0.276847
PPARD(+)	0.247555	0.525475	-0.277919
NFKB2(+)	0.295164	0.573646	-0.278482
CRX(+)	0.24846	0.527738	-0.279278
IRF7(+)	0.286262	0.56599	-0.279727
FOXP1(+)	0.288081	0.56885	-0.280769
NFATC4(+)	0.202458	0.484723	-0.282265
TCF4(+)	0.24993	0.533555	-0.283626
AEBP2(+)	0.234234	0.518125	-0.283892
MAFK(+)	0.278894	0.562846	-0.283952
IRF3(+)	0.229235	0.513774	-0.28454
NFE2L1(+)	0.271622	0.558364	-0.286742
MXD3(+)	0.242785	0.530623	-0.287838
ETS2(+)	0.284322	0.576146	-0.291824
SP8(+)	0.217793	0.509811	-0.292018
HSF2(+)	0.128666	0.420945	-0.292279
HOXB9(+)	0.249701	0.542686	-0.292985
KLF15(+)	0.2065	0.500911	-0.294411
NRF1(+)	0.182735	0.479332	-0.296597
TFAP4(+)	0.177994	0.476678	-0.298684
GLIS3(+)	0.238038	0.53716	-0.299122
HOXA10(+)	0.214772	0.514583	-0.299811
RELA(+)	0.26446	0.564531	-0.300071
ZNF189(+)	0.233146	0.534476	-0.30133
KLF8(+)	0.262058	0.563671	-0.301613
SREBF1(+)	0.259281	0.561318	-0.302038
ETV4(+)	0.239443	0.54263	-0.303187
AR(+)	0.180504	0.484668	-0.304165
GATA4(+)	0.231135	0.535573	-0.304438
FOXN3(+)	0.259169	0.566547	-0.307377
HOXD11(+)	0.242786	0.550414	-0.307628
TFAP2B(+)	0.184644	0.493416	-0.308772
DBP(+)	0.196311	0.506042	-0.309731
EBF2(+)	0.206174	0.516149	-0.309974
BACH2(+)	0.228002	0.54005	-0.312048
ELK1(+)	0.245768	0.558792	-0.313024
GLI2(+)	0.250572	0.566077	-0.315505
ATOH7(+)	0.211241	0.527452	-0.31621
SP5(+)	0.257729	0.574481	-0.316752
RXRA(+)	0.264033	0.581111	-0.317078
SMAD5(+)	0.25005	0.56721	-0.31716
MAFA(+)	0.223041	0.540885	-0.317844
IRF2(+)	0.252832	0.572137	-0.319305
POLR3A(+)	0.238716	0.558203	-0.319486
UNCX(+)	0.210103	0.530011	-0.319909
KAT2A(+)	0.187932	0.508692	-0.32076
TFDP1(+)	0.254773	0.576997	-0.322225
TEF(+)	0.16591	0.488355	-0.322445
RORC(+)	0.233126	0.556968	-0.323842
NFIB(+)	0.166007	0.490511	-0.324504
ATF6B(+)	0.252599	0.577802	-0.325203
BCLAF1(+)	0.263188	0.589354	-0.326167
TEAD4(+)	0.194145	0.520647	-0.326502
GLI1(+)	0.223101	0.550627	-0.327526
E2F3(+)	0.195335	0.523974	-0.328639
FOXO1(+)	0.236944	0.566644	-0.329699
NR0B1(+)	0.140016	0.472922	-0.332906
RARA(+)	0.161087	0.495234	-0.334147
FOXJ2(+)	0.253151	0.587423	-0.334273
POU2F1(+)	0.214602	0.5504	-0.335797
PATZ1(+)	0.250286	0.586105	-0.335819
RBBP5(+)	0.241785	0.577784	-0.335999
SNAI3(+)	0.228518	0.56463	-0.336113
SMARCC2(+)	0.249194	0.585741	-0.336547
HSF4(+)	0.181315	0.517981	-0.336666
MEF2C(+)	0.250238	0.587293	-0.337055
IRF6(+)	0.253469	0.591279	-0.33781
IRF9(+)	0.256306	0.594746	-0.338439
TCF1(+)	0.241244	0.598219	-0.356975
HOXB8(+)	0.241317	0.580717	-0.3394
ZEB1(+)	0.242798	0.58222	-0.339422
ESRRA(+)	0.260738	0.60214	-0.341402
RFX7(+)	0.23867	0.580162	-0.341493
FOXC2(+)	0.240114	0.58195	-0.341836
TFF3(+)	0.200557	0.543511	-0.342954
SOX9(+)	0.240983	0.585386	-0.344403
ZNF467(+)	0.230187	0.574865	-0.344679
ATF6(+)	0.251684	0.59964	-0.347956
UBTF(+)	0.252421	0.600659	-0.348238
YY1(+)	0.251019	0.599573	-0.348554
TAF1(+)	0.252187	0.603377	-0.35119
ZNF362(+)	0.243979	0.596001	-0.352022
WT1(+)	0.243709	0.596256	-0.352547
MLX(+)	0.240811	0.593945	-0.353135
SP1(+)	0.250084	0.603429	-0.353345
MXI1(+)	0.250183	0.603599	-0.353416
ZNF281(+)	0.239483	0.594907	-0.355424
ZNF319(+)	0.217058	0.57483	-0.357772
CREB1(+)	0.248847	0.607141	-0.358295
ZNF384(+)	0.221627	0.580478	-0.358851
KLF14(+)	0.157769	0.516922	-0.359153
CTCF(+)	0.240119	0.599451	-0.359332
HCFC1(+)	0.243627	0.60564	-0.362012
NR2C2(+)	0.232358	0.594568	-0.362211
ZNF134(+)	0.235459	0.60029	-0.36483
REST(+)	0.239714	0.605196	-0.365481
TAF7(+)	0.243529	0.609424	-0.365895
ETV7(+)	0.249729	0.618416	-0.368686
SP3(+)	0.241498	0.610631	-0.369134
CREB3L4(+)	0.249581	0.62105	-0.371469
SP4(+)	0.239993	0.612677	-0.372683
POLE4(+)	0.227609	0.601914	-0.374305
LBX2(+)	0.199208	0.573994	-0.374786
RCOR1(+)	0.234651	0.609531	-0.374881
ZNF471(+)	0.232366	0.607608	-0.375242
BRF1(+)	0.231106	0.606775	-0.375669
ARNTL2(+)	0.172724	0.549002	-0.376278
ZNF148(+)	0.240865	0.617573	-0.376707
CTCFL(+)	0.216957	0.595125	-0.378168
GABPA(+)	0.242541	0.623076	-0.380535
POLR3G(+)	0.240567	0.62172	-0.381152
DLX5(+)	0.228081	0.609524	-0.381443
CDX4(+)	0.203868	0.587311	-0.383443
MAZ(+)	0.238307	0.621851	-0.383544
WRNIP1(+)	0.226177	0.610111	-0.383933
MYBL1(+)	0.223913	0.609173	-0.385261
KDM5A(+)	0.228504	0.615094	-0.38659
ELF2(+)	0.231359	0.619272	-0.387913
MYCN(+)	0.203739	0.591661	-0.387922
HOXC11(+)	0.221594	0.610351	-0.388757
POLR2A(+)	0.235136	0.623987	-0.388851
DEAF1(+)	0.180748	0.569933	-0.389185
THAP1(+)	0.221646	0.611216	-0.38957
E2F6(+)	0.231612	0.622554	-0.390942
SIN3A(+)	0.228248	0.619497	-0.391249
HOXA7(+)	0.222346	0.613668	-0.391322
CEBPZ(+)	0.229948	0.622089	-0.392142
GBX2(+)	0.212303	0.60468	-0.392377
ZNF787(+)	0.214623	0.608252	-0.393629
FOXG1(+)	0.219994	0.614048	-0.394054
KLF1(+)	0.221044	0.615216	-0.394173
POU3F1(+)	0.220141	0.614555	-0.394414
TAF1L(+)	0.215725	0.611028	-0.395303
LEF1(+)	0.225153	0.621887	-0.396733
POLE3(+)	0.226879	0.624611	-0.397732
YY2(+)	0.216187	0.614097	-0.397911
HDAC6(+)	0.218925	0.616848	-0.397922
NFYC(+)	0.226073	0.624038	-0.397965
EGR4(+)	0.225711	0.623785	-0.398074
SUZ12(+)	0.225749	0.624106	-0.398357
SMC3(+)	0.161836	0.562764	-0.400928
IRX2(+)	0.215377	0.617547	-0.40217
KLF5(+)	0.0544142	0.456609	-0.402195
POU3F2(+)	0.198759	0.601126	-0.402367
SOX2(+)	0.205809	0.6082	-0.402392
TRIM28(+)	0.223779	0.626941	-0.403162
PBX3(+)	0.20941	0.613022	-0.403612
ZFX(+)	0.215545	0.619756	-0.404212
KLF16(+)	0.220148	0.625706	-0.405558
BRCA1(+)	0.210526	0.617288	-0.406761
ZNF143(+)	0.219807	0.626985	-0.407178
SAP30(+)	0.217787	0.625927	-0.40814
HOXB7(+)	0.215161	0.628542	-0.413381
SMARCA4(+)	0.216188	0.629792	-0.413605
HOXC9(+)	0.220018	0.633789	-0.413772
HDAC2(+)	0.21703	0.63092	-0.41389
MXD4(+)	0.192468	0.606358	-0.413891
PRRX2(+)	0.20043	0.615746	-0.415316
TFAP2A(+)	0.216317	0.632381	-0.416064
SOX5(+)	0.0308016	0.447823	-0.417022
RAD21(+)	0.224145	0.641222	-0.417077
MNX1(+)	0.200374	0.618867	-0.418493
RFXAP(+)	0.212907	0.634794	-0.421887
THAP11(+)	0.218479	0.641415	-0.422936
E2F1(+)	0.211296	0.635032	-0.423736
PHF8(+)	0.207713	0.636189	-0.428476
SOX6(+)	0.188614	0.617888	-0.429275
SUPT20H(+)	0.209167	0.641249	-0.432082
KDM5B(+)	0.210232	0.645326	-0.435094
ZNF91(+)	0.212523	0.648521	-0.435999
BARX1(+)	0.19873	0.639029	-0.440299
CREM(+)	0.203722	0.662948	-0.459226
RFX1(+)	0.200117	0.662196	-0.462078
E2F2(+)	0.196658	0.673564	-0.476906
RFX4(+)	0.181623	0.673394	-0.491771
ZFP64(+)	0.149541	0.654163	-0.504623
NELFE(+)	0.145296	0.67759	-0.532294

## Sheet: Table S4
Supplementary Table4. Clinical features of the samples in Bulk RNA-seq.
GSE	NOA	Normal	Age
GSE45885	27	3	NA
GSE9210	47	10	NA
GSE108886	8	4	NA
GSE145467	10	10	NA
GSE216907	8	6	NA

## Sheet: Table S5
Supplementary Table5. Proteomics data of NOA(n = 9), Normal (n = 9) analysed by Progenesis QI for Proteomics.
Entry name	Gene	Peptide count	Unique peptides	Confidence score	Anova (p) (Normal vs NOA)	Benjamini-Hochberg p-value (Normal vs NOA)	q Value	Normal mean	NOA Mean	Ratio (Normal vs NOA)	Fold change (Normal vs NOA)	Log2FC (Normal vs NOA) Proteomics
AR6P1_HUMAN	ARL6IP1	4	1	27.9028	0.000263666	0.00237878	0.000787728	934.624	156.591	5.96858	5.96858	2.57739
M3K15_HUMAN	MAP3K15	3	1	14.7886	0.00157826	0.00674946	0.00224063	485.91	90.4524	5.372	5.372	2.42546
NUMA1_HUMAN	NUMA1	11	5	60.9751	5.15819e-06	0.000392977	0.00013024	6583.76	1265.94	5.20067	5.20067	2.3787
VAV2_HUMAN	VAV2	3	1	14.7999	0.000134536	0.00172963	0.000579928	451.813	90.8646	4.97237	4.97237	2.31393
ST1A1_HUMAN	SULT1A1	5	2	26.0621	0.00115082	0.0054797	0.0018215	1745.74	353.779	4.93456	4.93456	2.30292
RETR2_HUMAN	RETREG2	2	1	10.6469	0.00111474	0.00539534	0.00179884	453.125	105.29	4.30358	4.30358	2.10554
GOLI_HUMAN	RNF130	6	2	39.7702	0.000148995	0.00178188	0.000589571	1369.74	333.517	4.10694	4.10694	2.03806
ATG3_HUMAN	ATG3	7	1	35.7323	0.000100912	0.00151515	0.000507226	1209.12	301.898	4.00506	4.00506	2.00182
TBA3C_HUMAN	TUBA3C	36	2	501.976	0.000251987	0.00230372	0.000762386	6509.12	1677.06	3.88126	3.88126	1.95653
SEML_HUMAN	SEM1	2	1	10.2704	0.00619234	0.0184336	0.00613228	629.3	167.374	3.75985	3.75985	1.91067
PP1G_HUMAN	PPP1CC	13	1	105.749	0.00152878	0.00664844	0.00220156	9364	2562.34	3.65447	3.65447	1.86966
ACL7B_HUMAN	ACTL7B	2	1	11.238	3.29654e-05	0.00104323	0.000338885	1287.21	353.71	3.63915	3.63915	1.8636
H1T_HUMAN	H1-6	12	7	132.409	4.53343e-06	0.000358664	0.000120445	43183.8	12311.6	3.50757	3.50757	1.81047
COPE_HUMAN	COPE	2	1	9.3943	0.000962448	0.00494939	0.00164215	49.3536	14.2732	3.45778	3.45778	1.78985
STT3B_HUMAN	STT3B	2	1	15.2493	0.000166576	0.00186221	0.000613453	1072.48	315.668	3.39749	3.39749	1.76447
RAC2_HUMAN	RAC2	9	1	81.2864	0.00164635	0.00691131	0.00229782	4027.44	1186.22	3.39519	3.39519	1.76349
FGR_HUMAN	FGR	6	1	45.1444	0.00113511	0.00544273	0.00181273	384.12	113.385	3.38776	3.38776	1.76033
TSP50_HUMAN	PRSS50	5	2	27.0482	0.000674577	0.00389776	0.00129336	1940.39	575.279	3.37295	3.37295	1.75401
CFA58_HUMAN	CFAP58	14	3	75.5117	3.87062e-05	0.00102075	0.000342785	1638.61	501.75	3.26578	3.26578	1.70743
STK26_HUMAN	STK26	4	2	22.2849	9.74502e-06	0.00055682	0.000185883	10521.7	3244.52	3.2429	3.2429	1.69729
YBOX2_HUMAN	YBX2	17	7	174.835	2.89001e-06	0.000297237	0.000100836	61741.7	20026.7	3.08296	3.08296	1.62432
SPF45_HUMAN	RBM17	3	1	22.6548	0.000403397	0.00291153	0.000966696	720.512	236.749	3.04335	3.04335	1.60566
IF2B_HUMAN	EIF2S2	2	1	10.3134	1.55469e-05	0.000710668	0.000237748	2911.43	958.591	3.03719	3.03719	1.60274
RPAB1_HUMAN	POLR2E	2	1	11.0338	0.000134371	0.00173837	0.000579928	1641.81	544.931	3.01287	3.01287	1.59114
SPNXC_HUMAN	SPANXC	3	1	22.5945	0.00102469	0.00516612	0.00171684	308.699	103.164	2.99231	2.99231	1.58126
DPEP3_HUMAN	DPEP3	9	3	75.452	0.000259692	0.00235325	0.000778984	8031.67	2690.42	2.98529	2.98529	1.57787
UCHL3_HUMAN	UCHL3	5	1	32.025	8.61626e-05	0.00140664	0.000467864	1148.43	386.151	2.97404	2.97404	1.57242
MAGBH_HUMAN	MAGEB17	8	2	55.3459	0.000281962	0.00247861	0.000822567	2650.18	902.478	2.93656	2.93656	1.55413
HMGC2_HUMAN	HMGCLL1	2	2	9.8073	0.0125295	0.0309774	0.0102993	674.044	240.744	2.79984	2.79984	1.48534
RS4Y2_HUMAN	RPS4Y2	3	1	15.7072	0.00103763	0.0051932	0.00172321	397.069	141.968	2.79688	2.79688	1.48382
CLCA_HUMAN	CLTA	4	4	39.2026	1.06175e-06	0.000273002	7.18823e-05	4857.46	1777.37	2.73295	2.73295	1.45046
WNT3_HUMAN	WNT3	11	2	67.7734	0.000419496	0.000965306	0.000985475	6311.79	2370.5	2.66264	2.66264	1.41286
ALKB5_HUMAN	ALKBH5	3	2	17.826	0.000150824	0.00179332	0.000593649	3885.62	1528.71	2.54177	2.54177	1.34583
ATX10_HUMAN	ATXN10	10	4	52.7687	6.24897e-06	0.000428471	0.00013781	15671.5	6178.48	2.53647	2.53647	1.34282
RAB3C_HUMAN	RAB3C	3	1	28.7379	0.000244012	0.00226096	0.000749965	586.099	233.483	2.51025	2.51025	1.32783
PYRG1_HUMAN	CTPS1	6	2	30.0066	4.38088e-05	0.00108572	0.000366178	1196.02	484.72	2.46744	2.46744	1.30302
CC186_HUMAN	CCDC186	6	1	31.1038	0.000111727	0.00157413	0.000529397	2880.54	1195.86	2.40877	2.40877	1.2683
TKTL2_HUMAN	TKTL2	22	14	183.34	1.36812e-06	0.000234519	7.18823e-05	34995.8	14559.8	2.40359	2.40359	1.26519
WNT5A_HUMAN	WNT5A	9	6	73.6377	6.56575e-06	0.000422054	0.000139552	6821.25	2850.93	2.39264	2.39264	1.2586
GAL3B_HUMAN	GATD3B	12	2	94.8062	0.00716844	0.0205083	0.00681929	147.893	63.8544	2.31609	2.31609	1.21169
H2AX_HUMAN	H2AX	9	4	132.551	0.000854753	0.00457872	0.0015212	173297	75373.8	2.29917	2.29917	1.20111
MYH1_HUMAN	MYH1	9	1	45.7649	0.00849688	0.0231805	0.00769686	122.279	53.2417	2.29668	2.29668	1.19955
MAK_HUMAN	MAK	16	1	109.2	0.00734066	0.0208848	0.00693875	417.993	183.496	2.27795	2.27795	1.18773
SF3A3_HUMAN	SF3A3	12	6	87.7777	6.25572e-05	0.00124932	0.000423063	3951.26	1734.73	2.27774	2.27774	1.1876
MRGBP_HUMAN	MRGBP	4	1	21.668	0.0133392	0.0325104	0.010817	109.312	47.9948	2.27757	2.27757	1.1875
FA50B_HUMAN	FAM50B	8	2	40.1852	0.00527755	0.0162514	0.00542269	883.697	391.682	2.25616	2.25616	1.17387
NOP58_HUMAN	NOP58	5	2	27.1395	3.74947e-05	0.00101482	0.000340155	4035.38	1817.5	2.22029	2.22029	1.15075
IMA1_HUMAN	KPNA2	15	11	117.475	6.22669e-05	0.00125572	0.000423063	36228.7	16444.2	2.20313	2.20313	1.13956
GTR14_HUMAN	SLC2A14	6	3	44.2087	3.01703e-06	0.000295526	0.000100836	9684.43	4397.85	2.20208	2.20208	1.13887
DFFA_HUMAN	DFFA	4	1	24.4792	0.00290465	0.0102309	0.00342044	284.443	129.559	2.19548	2.19548	1.13453
NTM1A_HUMAN	NTMT1	4	3	21.8323	4.93334e-05	0.00116642	0.000391013	1272.88	585.052	2.17566	2.17566	1.12145
CD2AP_HUMAN	CD2AP	3	1	15.8395	0.010694	0.0276004	0.00917574	1342.43	618.82	2.16935	2.16935	1.11726
RL35A_HUMAN	RPL35A	8	4	68.4913	1.26292e-05	0.000618532	0.000208778	6392.7	2957.24	2.16171	2.16171	1.11217
VPS50_HUMAN	VPS50	5	1	24.69	0.000382339	0.00283924	0.000946682	535.18	249.167	2.14788	2.14788	1.10291
TKTL1_HUMAN	TKTL1	40	23	463.941	0.000189545	0.00196916	0.000649792	270626	127399	2.12423	2.12423	1.08694
RBBP4_HUMAN	RBBP4	15	2	117.103	0.000410784	0.00292382	0.000973206	1014.26	478.058	2.12162	2.12162	1.08517
NDUV2_HUMAN	NDUFV2	7	1	41.8425	0.000196963	0.00200571	0.000663	9588.5	4548.77	2.10793	2.10793	1.07583
PSMD8_HUMAN	PSMD8	6	3	43.0408	0.000346605	0.00272125	0.000907899	1160.96	552.243	2.10226	2.10226	1.07194
ASPC1_HUMAN	ASPSCR1	5	1	35.8742	0.000508558	0.00328963	0.00109027	677.054	322.805	2.09741	2.09741	1.06861
LACB2_HUMAN	LACTB2	8	3	50.4277	0.000116774	0.0015803	0.000532944	5487.24	2630.95	2.08565	2.08565	1.0605
SYWC_HUMAN	WARS1	16	5	107.027	0.000349389	0.00273268	0.000911981	5811.54	2797.08	2.07772	2.07772	1.055
RANG_HUMAN	RANBP1	8	3	60.4911	1.27983e-06	0.000239328	7.18823e-05	17445.4	8436.1	2.06795	2.06795	1.0482
YBOX3_HUMAN	YBX3	18	8	143.034	0.000146055	0.00179901	0.000589571	20062.2	9708.28	2.06651	2.06651	1.04719
ZN532_HUMAN	ZNF532	3	2	19.2241	0.000186316	0.00195537	0.000644663	2746.74	1329.35	2.06623	2.06623	1.047
G3BP1_HUMAN	G3BP1	5	1	26.7694	3.44728e-05	0.00102769	0.000338885	4254.65	2066.42	2.05895	2.05895	1.04191
ZMY10_HUMAN	ZMYND10	9	6	58.4414	3.28958e-05	0.00105729	0.000338885	5248.75	2558.02	2.05188	2.05188	1.03695
SPSB1_HUMAN	SPSB1	2	1	12.2889	0.000812763	0.00442289	0.00146753	1970.99	960.645	2.05174	2.05174	1.03685
IF6_HUMAN	EIF6	4	2	33.7169	0.00236473	0.00874865	0.00292704	1486.61	737.265	2.01639	2.01639	1.01177
UB2L5_HUMAN	UBE2L5	9	2	78.0627	0.000147784	0.00178819	0.000589571	7703.2	3821.39	2.01581	2.01581	1.01136
CSTF3_HUMAN	CSTF3	4	1	23.5465	0.00389661	0.0128451	0.00428355	600.564	299.951	2.00221	2.00221	1.00159
CLPB_HUMAN	CLPB	15	3	78.7908	0.000104435	0.00154548	0.000516518	1359.75	685.203	1.98446	1.98446	0.988744
BPNT1_HUMAN	BPNT1	4	1	20.8357	1.20999e-05	0.000622239	0.000208778	11819.6	5977.44	1.97737	1.97737	0.983581
MYH7_HUMAN	MYH7	11	1	61.6182	0.00516033	0.0160344	0.00534656	361.171	184.653	1.95595	1.95595	0.96787
ASGL1_HUMAN	ASRGL1	9	6	61.7898	4.16358e-06	0.000342579	0.000114716	16648.3	8571.1	1.94238	1.94238	0.957826
H2B1A_HUMAN	H2BC1	14	4	189.349	0.00163282	0.00688259	0.00228752	22015	11599.4	1.89794	1.89794	0.924431
PRPS3_HUMAN	PRPS1L1	16	2	187.161	0.000821826	0.00446041	0.0014803	751.605	396.639	1.89494	1.89494	0.922149
H12_HUMAN	H1-2	11	1	128.382	0.00173772	0.00713473	0.00237631	3113.61	1647.14	1.89031	1.89031	0.918624
MYH6_HUMAN	MYH6	11	2	65.983	0.00311206	0.0107049	0.00358375	1863.8	988.466	1.88555	1.88555	0.914985
GNAO_HUMAN	GNAO1	17	4	131.696	0.00106639	0.00523524	0.00174318	6215.32	3340.22	1.86075	1.86075	0.895883
POLK_HUMAN	POLK	3	1	15.775	0.018845	0.0432636	0.014408	485.193	261.951	1.85222	1.85222	0.889258
PARI_HUMAN	PARPBP	15	4	87.3481	0.00185799	0.0075234	0.00250849	8160.24	4413.93	1.84874	1.84874	0.886546
CPNE7_HUMAN	CPNE7	6	1	49.5969	0.000335447	0.00267447	0.000889054	20806.1	11254.8	1.84864	1.84864	0.886464
PSA3_HUMAN	PSMA3	9	2	65.369	1.96348e-05	0.000762052	0.000256255	4466.79	2420.89	1.8451	1.8451	0.883702
RB33B_HUMAN	RAB33B	10	3	84.5375	2.29451e-06	0.00024841	8.53454e-05	8652.45	4713.83	1.83555	1.83555	0.87621
NFS1_HUMAN	NFS1	3	2	15.5475	0.00181488	0.00739247	0.0024637	1006.75	551.659	1.82495	1.82495	0.867855
THTM_HUMAN	MPST	4	1	22.9924	0.00321416	0.0109644	0.0036687	885.876	486.129	1.82231	1.82231	0.865764
C170L_HUMAN	CEP170P1	8	1	58.6541	0.00183929	0.00746235	0.00248776	5823.23	3205.62	1.81657	1.81657	0.861216
IF5_HUMAN	EIF5	10	2	50.7542	3.31651e-05	0.00103365	0.000338885	2997.5	1651.45	1.81507	1.81507	0.860022
HS90A_HUMAN	HSP90AA1	73	21	886.692	0.000195255	0.00199821	0.000660239	260491	144032	1.80856	1.80856	0.854843
PPT1_HUMAN	PPT1	11	3	71.6927	5.54833e-05	0.00121414	0.00040866	26703.9	14851.9	1.79802	1.79802	0.846409
ANM1_HUMAN	PRMT1	13	6	85.2565	1.11428e-06	0.000254676	7.18823e-05	13744.9	7714.46	1.78171	1.78171	0.833262
PANK2_HUMAN	PANK2	7	2	56.9486	0.00160312	0.00681325	0.00226296	734.295	414.639	1.77093	1.77093	0.824505
NT5D1_HUMAN	NT5DC1	3	2	16.0613	0.00481497	0.0152375	0.00508072	976.709	551.578	1.77075	1.77075	0.824363
LUC7L_HUMAN	LUC7L	3	1	15.1189	0.00304534	0.0105105	0.0035178	722.276	410.384	1.76	1.76	0.815575
SRRM1_HUMAN	SRRM1	13	2	76.3585	0.0003741	0.00282913	0.000946588	8192.32	4675.82	1.75206	1.75206	0.809052
FAAH1_HUMAN	FAAH	4	2	33.4599	0.002338	0.00874412	0.00291936	3362.7	1919.41	1.75195	1.75195	0.80896
RL19_HUMAN	RPL19	5	3	35.6956	3.72752e-05	0.00102234	0.000340155	4694.01	2687.63	1.74653	1.74653	0.804488
UBC12_HUMAN	UBE2M	5	2	38.1907	1.04598e-07	0.000107579	2.16031e-05	5071.25	2905.38	1.74546	1.74546	0.803611
CCS_HUMAN	CCS	5	3	31.5486	0.000189478	0.00197846	0.000649792	3670.42	2109.92	1.7396	1.7396	0.798757
IF4G2_HUMAN	EIF4G2	23	5	150.258	1.64217e-06	0.000241282	7.18823e-05	25895.3	14936	1.73375	1.73375	0.793899
BACH_HUMAN	ACOT7	3	1	15.9052	0.0143969	0.0345559	0.0115038	1698.34	981.765	1.72988	1.72988	0.790672
MAGA4_HUMAN	MAGEA4	15	9	108.638	0.00138668	0.00620089	0.00205492	6440.91	3730.23	1.72668	1.72668	0.787999
TBB4B_HUMAN	TUBB4B	40	1	573.2	3.85274e-05	0.00102923	0.000342785	57068.6	33236.6	1.71704	1.71704	0.779926
HSP72_HUMAN	HSPA2	52	20	647.452	0.000357469	0.00275399	0.000920157	111504	64961.6	1.71646	1.71646	0.77944
RAN_HUMAN	RAN	12	6	146.65	3.50202e-06	0.000313202	0.000104208	42955.4	25432.9	1.68897	1.68897	0.756142
TXNL1_HUMAN	TXNL1	10	5	61.5999	0.00102986	0.00517953	0.00172163	12573.3	7478.54	1.68125	1.68125	0.749531
DC1I2_HUMAN	DYNC1I2	13	5	85.5627	0.000775175	0.00427489	0.00142035	5617.81	3362.97	1.67049	1.67049	0.740272
UBA3_HUMAN	UBA3	4	2	32.727	0.000137572	0.00173611	0.000581487	4282.98	2598.81	1.64805	1.64805	0.720762
HAP28_HUMAN	PDAP1	6	2	34.4991	3.65794e-05	0.00104505	0.000340155	7076.49	4299.39	1.64593	1.64593	0.718901
SMD2_HUMAN	SNRPD2	6	1	35.277	0.00302076	0.0104961	0.00350631	967.319	590.713	1.63754	1.63754	0.711533
DPM1_HUMAN	DPM1	7	2	44.9545	0.00693622	0.019955	0.00662658	1940.04	1192.91	1.62631	1.62631	0.701603
MCM4_HUMAN	MCM4	6	2	31.2296	0.00253181	0.00913673	0.00306251	343.513	211.762	1.62217	1.62217	0.697922
SMD3_HUMAN	SNRPD3	7	2	63.593	0.0022011	0.00847876	0.00282802	9690.6	5985.45	1.61903	1.61903	0.695126
FXR1_HUMAN	FXR1	20	6	113.659	0.000755768	0.00417907	0.00139164	5423.16	3372.09	1.60825	1.60825	0.685489
URP2_HUMAN	FERMT3	2	1	10.208	3.14224e-05	0.00102597	0.000338885	3184.25	1986.68	1.6028	1.6028	0.680591
OSCP1_HUMAN	OSCP1	4	2	23.0622	9.33424e-05	0.00144365	0.000482211	2148.3	1341.64	1.60125	1.60125	0.6792
RSMB_HUMAN	SNRPB	8	3	62.7261	7.66573e-06	0.000477831	0.000158406	6165.11	3855.95	1.59886	1.59886	0.67704
MFF_HUMAN	MFF	5	2	28.21	0.00221089	0.00850055	0.0028357	1250.71	783.02	1.59729	1.59729	0.675629
GLO2_HUMAN	HAGH	9	5	71.6786	0.000118593	0.00159441	0.000537941	4277.67	2678.57	1.597	1.597	0.675365
GRPE1_HUMAN	GRPEL1	2	1	11.9181	0.000383044	0.00283425	0.000946682	1580.6	994.699	1.58902	1.58902	0.668137
SRSF2_HUMAN	SRSF2	14	6	127.434	0.000406737	0.00290506	0.000966696	13331.2	8403.43	1.5864	1.5864	0.665757
RRS1_HUMAN	RRS1	3	1	13.468	0.00611541	0.0182575	0.00607387	4531.48	2874.18	1.57662	1.57662	0.656833
NSF_HUMAN	NSF	37	10	253.186	0.000782179	0.00430199	0.00142813	9477.1	6013.03	1.57609	1.57609	0.656353
K2C74_HUMAN	KRT74	6	1	48.256	0.00768312	0.0215023	0.00713553	2349.31	1491.13	1.57553	1.57553	0.655834
HSP76_HUMAN	HSPA6	30	5	333.323	1.65746e-06	0.000227293	7.18823e-05	5020.37	3189.74	1.57391	1.57391	0.654354
ACRBP_HUMAN	ACRBP	11	5	88.606	0.00316679	0.0108207	0.00362432	13862.9	8832.12	1.5696	1.5696	0.650399
AASD1_HUMAN	AARSD1	11	3	82.884	1.70196e-07	8.75234e-05	2.53222e-05	4238.34	2705.17	1.56676	1.56676	0.647782
LSM2_HUMAN	LSM2	7	4	49.392	0.000114073	0.00159625	0.000532944	8185.24	5233.16	1.56411	1.56411	0.645341
1433E_HUMAN	YWHAE	32	14	319.59	2.58534e-05	0.000916904	0.000304681	121599	78238.5	1.55421	1.55421	0.636184
PSMD1_HUMAN	PSMD1	19	5	120.2	0.0137516	0.033279	0.0110834	1753.24	1128.9	1.55305	1.55305	0.635107
NALP5_HUMAN	NLRP5	9	2	50.6612	0.00133369	0.00606948	0.00201247	6376.65	4109.25	1.55178	1.55178	0.633924
NRIP3_HUMAN	NRIP3	5	2	26.1045	0.00442049	0.0142746	0.00475897	1244.66	802.155	1.55165	1.55165	0.6338
PSA2_HUMAN	PSMA2	11	5	86.1381	0.000163692	0.00187063	0.00061093	16825.3	10851.6	1.5505	1.5505	0.632731
STMN1_HUMAN	STMN1	17	7	162.551	6.79959e-05	0.00128319	0.000427189	35219.5	22748.8	1.54819	1.54819	0.630585
GNAT2_HUMAN	GNAT2	11	1	83.6076	0.000910702	0.00477886	0.00159033	3118.3	2018.13	1.54514	1.54514	0.627741
RPGF1_HUMAN	RAPGEF1	6	1	32.8866	0.0035539	0.0119256	0.00399363	1799.05	1166.7	1.542	1.542	0.624802
ECI1_HUMAN	ECI1	4	1	21.4601	0.00114849	0.00548131	0.0018215	6026.02	3927.19	1.53444	1.53444	0.617711
BLK_HUMAN	BLK	4	1	32.0117	0.00134798	0.00610746	0.00202581	4445.69	2900.58	1.53269	1.53269	0.616067
HNRPF_HUMAN	HNRNPF	20	10	192.555	4.30536e-05	0.00109335	0.000365366	32977.2	21536.9	1.5312	1.5312	0.61466
K2C3_HUMAN	KRT3	19	4	174.233	0.00156405	0.0067166	0.00222895	2548.93	1671.49	1.52494	1.52494	0.608754
MCM3_HUMAN	MCM3	6	1	37.8133	0.0124242	0.0308283	0.0102467	751.936	494.525	1.52052	1.52052	0.604567
STAT1_HUMAN	STAT1	15	3	100.152	0.0024352	0.00892906	0.00298939	21613.5	14232.2	1.51863	1.51863	0.602771
DX39A_HUMAN	DDX39A	21	5	170.275	0.00870332	0.0236184	0.00784787	1157.32	762.168	1.51846	1.51846	0.602611
PSB4_HUMAN	PSMB4	9	5	64.3219	0.0110706	0.028359	0.00943104	2728.21	1802.44	1.51362	1.51362	0.598006
TSN_HUMAN	TSN	8	6	71.8141	4.70126e-05	0.0011377	0.000384321	28792.7	19040.4	1.51219	1.51219	0.59664
CAF1A_HUMAN	CHAF1A	5	1	24.7285	0.0168296	0.0396094	0.0131926	1333.99	883.867	1.50926	1.50926	0.593844
RFA3_HUMAN	RPA3	4	2	23.0205	0.014756	0.0353353	0.0117654	2871.05	1908.15	1.50463	1.50463	0.589406
PAP1L_HUMAN	PABPC1L	24	5	150.685	6.04796e-05	0.00126946	0.000423063	12293.4	8176.67	1.50347	1.50347	0.588297
BCAM_HUMAN	BCAM	13	3	77.3159	0.000250391	0.00229935	0.000762386	7493.82	4990.22	1.5017	1.5017	0.586597
ADDG_HUMAN	ADD3	31	8	211.482	0.000943472	0.00491322	0.00163009	18204.6	27443.3	0.663353	-1.50749	-0.592151
MYL9_HUMAN	MYL9	8	2	102.181	0.00557585	0.0169668	0.00565114	12808.2	19325.8	0.662753	-1.50886	-0.593456
FIBB_HUMAN	FGB	32	16	246.278	0.0214482	0.0481122	0.0160357	11537.8	17416	0.662481	-1.50948	-0.594048
LMNA_HUMAN	LMNA	73	42	863.269	5.67116e-05	0.00122795	0.000413545	294184	444105	0.66242	-1.50962	-0.594183
CAV2_HUMAN	CAV2	4	2	29.4269	0.00137919	0.0061808	0.00204789	1409.5	2128.57	0.662181	-1.51016	-0.594703
ODP2_HUMAN	DLAT	25	10	171.458	0.0035301	0.0118845	0.00397507	13685	20748.3	0.659572	-1.51613	-0.600397
KIF5A_HUMAN	KIF5A	29	6	172.213	0.00558947	0.0169831	0.00565723	27602.9	41896.8	0.658829	-1.51784	-0.602023
CMC1_HUMAN	SLC25A12	22	7	143.378	0.00302597	0.0104788	0.00350631	11572.4	17599.8	0.657533	-1.52084	-0.604864
FLT3_HUMAN	FLT3	24	6	144.607	0.0181275	0.0421337	0.014018	4144.04	6303.65	0.657403	-1.52114	-0.605151
PUF60_HUMAN	PUF60	8	4	52.5287	0.0114889	0.0291401	0.00970114	2311.78	3516.78	0.657356	-1.52125	-0.605253
CHIC2_HUMAN	CHIC2	2	1	26.1834	0.0190004	0.0435717	0.0145119	13747.3	20965.1	0.655722	-1.52504	-0.608845
ERC2_HUMAN	ERC2	2	2	9.0995	0.0106902	0.0276253	0.00917574	692.339	1063.89	0.650763	-1.53666	-0.619796
DPYL1_HUMAN	CRMP1	24	5	149.554	0.00250412	0.00910068	0.00304885	4601.02	7072.73	0.65053	-1.53721	-0.620313
FMN2_HUMAN	FMN2	6	3	31.7162	0.000710015	0.00401237	0.00133381	5320.7	8180.71	0.650396	-1.53753	-0.620611
QCR1_HUMAN	UQCRC1	24	12	179.551	0.00523072	0.0161556	0.00538947	20294.7	31217.2	0.650111	-1.5382	-0.621243
LAP2B_HUMAN	TMPO	11	3	70.9034	0.0046233	0.0148828	0.00496214	4655.71	7170.98	0.649243	-1.54026	-0.62317
MYH11_HUMAN	MYH11	198	80	1792.57	0.000315262	0.00259397	0.000865413	191978	296474	0.647539	-1.54431	-0.626961
PSB2_HUMAN	PSMB2	10	4	69.6912	0.0136088	0.03305	0.0110041	49294.9	76149.2	0.647346	-1.54477	-0.62739
PFKAL_HUMAN	PFKL	49	22	405.207	0.000316765	0.00259596	0.000866342	101000	156078	0.647112	-1.54533	-0.627912
LMAN1_HUMAN	LMAN1	29	11	182.815	0.00485323	0.015335	0.00510662	36277.4	56139.7	0.646199	-1.54751	-0.62995
IF4G1_HUMAN	EIF4G1	12	5	66.9005	0.0118851	0.0298871	0.00994538	20006.2	31097.2	0.643343	-1.55438	-0.63634
K22E_HUMAN	KRT2	40	17	371.381	0.00106853	0.00523325	0.00174318	32128.8	50153.2	0.640613	-1.56101	-0.642475
RUXF_HUMAN	SNRPF	2	1	11.5461	0.018506	0.0426758	0.0142072	2029.83	3169.41	0.640444	-1.56142	-0.642856
TXND6_HUMAN	NME9	12	5	77.8806	0.012057	0.0301717	0.0100328	9048.6	14131.2	0.640329	-1.5617	-0.643114
ACTN2_HUMAN	ACTN2	57	11	426.724	0.00922938	0.0244335	0.00812525	19986.7	31247.2	0.639632	-1.5634	-0.644685
CKAP4_HUMAN	CKAP4	37	15	278.836	0.00056106	0.00352936	0.00116913	56370.3	88642.2	0.63593	-1.5725	-0.65306
CAPZB_HUMAN	CAPZB	22	10	174.358	0.000984217	0.00499885	0.00166025	37860.7	59683.3	0.634359	-1.57639	-0.656628
FIS1_HUMAN	FIS1	5	3	28.8655	0.00197481	0.0078119	0.00260939	2853.47	4516.63	0.631771	-1.58285	-0.662527
CCDC7_HUMAN	CCDC7	13	3	71.3836	0.000153961	0.0018201	0.000600797	7834.08	12426	0.630458	-1.58615	-0.665527
A1BG_HUMAN	A1BG	14	6	79.7518	0.00754269	0.0212248	0.00704911	20951.4	33330.6	0.628595	-1.59085	-0.669798
SSRD_HUMAN	SSR4	9	5	75.1298	0.0186475	0.042906	0.0142864	77983.9	124365	0.627058	-1.59475	-0.673328
ACOHC_HUMAN	ACO1	47	26	413.549	0.000283479	0.00248135	0.000823763	83577.8	133314	0.626926	-1.59509	-0.673634
RACK1_HUMAN	RACK1	17	7	161.239	6.49783e-05	0.00127296	0.000427189	11423.9	18417.3	0.620282	-1.61217	-0.689004
PGS1_HUMAN	BGN	21	12	202.699	0.0174914	0.0409327	0.0136395	30710.4	49552.4	0.619755	-1.61354	-0.690229
IF4A1_HUMAN	EIF4A1	29	10	222.833	0.00668108	0.0193563	0.00642966	10647.7	17215.9	0.61848	-1.61687	-0.6932
TINAL_HUMAN	TINAGL1	9	4	53.6057	0.000370255	0.00281038	0.000940057	2598.23	4204.92	0.617901	-1.61838	-0.694551
CAZA2_HUMAN	CAPZA2	28	12	187.368	0.00556195	0.0169747	0.00565114	26595.4	43063.3	0.617588	-1.6192	-0.695283
SAP_HUMAN	PSAP	38	17	316.072	8.14295e-05	0.00136179	0.000455461	46223.2	74863.5	0.617433	-1.61961	-0.695645
RL27_HUMAN	RPL27	5	4	48.5217	6.99452e-05	0.00128462	0.000427189	36440.2	59054.1	0.617064	-1.62058	-0.696509
AT2B4_HUMAN	ATP2B4	16	7	92.4743	0.000663382	0.00386566	0.00128181	6858.71	11121.5	0.616707	-1.62152	-0.697344
CBPA3_HUMAN	CPA3	23	10	207.236	0.0186006	0.042846	0.0142652	20698.2	33573.1	0.616511	-1.62203	-0.697802
RHOA_HUMAN	RHOA	11	1	81.6243	0.0119593	0.0300004	0.00998505	1089.5	1773.3	0.614392	-1.62763	-0.702769
ASPH_HUMAN	ASPH	15	4	93.7843	0.000835885	0.0045129	0.00149837	3224.22	5264.99	0.612387	-1.63295	-0.707484
GSHR_HUMAN	GSR	22	10	155.415	0.00153595	0.00663749	0.00220156	20616.2	33813.9	0.609695	-1.64016	-0.71384
LG3BP_HUMAN	LGALS3BP	28	18	249.15	0.0212816	0.0479478	0.0159754	29012.8	47796.4	0.607009	-1.64742	-0.720209
MIPO1_HUMAN	MIPOL1	15	5	99.4795	0.000221771	0.00213169	0.000708058	7588.03	12508.9	0.606611	-1.6485	-0.721157
VAPB_HUMAN	VAPB	15	6	105.823	0.00696489	0.0199816	0.00664265	8300.38	13693.6	0.606148	-1.64976	-0.722258
GGT5_HUMAN	GGT5	8	4	50.8817	0.0106681	0.027603	0.00917474	3050.48	5046.81	0.604437	-1.65443	-0.726337
K1C9_HUMAN	KRT9	45	20	455.352	0.0019681	0.00780035	0.00260515	66715.7	110565	0.60341	-1.65725	-0.728789
F264_HUMAN	PFKFB4	5	1	34.8394	0.00559932	0.0169879	0.0056595	2955.19	4902.34	0.602812	-1.65889	-0.730219
PSB9_HUMAN	PSMB9	3	3	17.4577	0.00527488	0.0162675	0.00542269	1676.94	2785.35	0.602058	-1.66097	-0.732025
VIME_HUMAN	VIM	84	41	1269.02	0.000135092	0.00172598	0.000579928	673119	1.11806e+06	0.602042	-1.66101	-0.732065
TRA2B_HUMAN	TRA2B	14	6	114.536	0.018415	0.0425614	0.0141666	18682.4	31052.6	0.601635	-1.66214	-0.733039
ANR35_HUMAN	ANKRD35	13	6	73.7792	0.00621597	0.0184506	0.0061328	9764.41	16252.1	0.600808	-1.66442	-0.735024
RAB5C_HUMAN	RAB5C	10	1	72.2071	3.35574e-05	0.00103026	0.000338885	941.159	1567.48	0.600429	-1.66547	-0.735934
EWS_HUMAN	EWSR1	16	6	94.4972	0.00727761	0.0207629	0.00690548	26239.1	44139.1	0.594464	-1.68219	-0.750338
RIDA_HUMAN	RIDA	6	1	40.6711	0.00909571	0.0242985	0.00806481	2080.92	3507.15	0.593337	-1.68538	-0.753077
CATG_HUMAN	CTSG	12	5	106.896	0.0024019	0.0088543	0.00296318	8859.45	15012.7	0.590129	-1.69454	-0.760897
CLIP2_HUMAN	CLIP2	24	10	127.126	0.0012453	0.00583502	0.00193401	28780.8	49130.1	0.585808	-1.70704	-0.7715
DDX3Y_HUMAN	DDX3Y	42	11	335.276	0.00522187	0.0161525	0.00538781	14935.1	25519.5	0.585243	-1.70869	-0.772893
SYHM_HUMAN	HARS2	20	3	119.951	0.00248366	0.00905833	0.00303387	89898.8	153737	0.584758	-1.71011	-0.77409
F16P1_HUMAN	FBP1	13	2	90.9235	0.00200778	0.00789677	0.00263186	1112.5	1902.79	0.584669	-1.71037	-0.774308
ROAA_HUMAN	HNRNPAB	17	6	113.831	0.00113796	0.0054437	0.00181273	4911.9	8458.91	0.580678	-1.72212	-0.784189
CAN1_HUMAN	CAPN1	9	5	65.7703	0.0116762	0.0295424	0.009837	3266.34	5628.28	0.580344	-1.72312	-0.785021
FBLN2_HUMAN	FBLN2	35	18	277.88	0.000581947	0.00359479	0.00118825	94129.4	162595	0.578918	-1.72736	-0.788568
PERI_HUMAN	PRPH	38	16	348.925	0.00855565	0.0232791	0.00773346	20368	35210.1	0.578472	-1.72869	-0.789681
TRPS1_HUMAN	TRPS1	5	1	33.6819	0.0168976	0.0397239	0.0132319	312.656	540.607	0.578342	-1.72908	-0.790005
RFLA_HUMAN	RFLNA	3	1	15.8008	0.00549351	0.0168408	0.00561357	1351.59	2346.51	0.575999	-1.73611	-0.795862
SPKAP_HUMAN	SPHKAP	4	1	18.2147	0.020428	0.046227	0.0154092	420.616	730.878	0.575494	-1.73764	-0.797127
EIF3A_HUMAN	EIF3A	95	37	577.475	0.00230615	0.00870414	0.00290385	65955	114785	0.574594	-1.74036	-0.799386
LYAG_HUMAN	GAA	14	5	85.7139	0.00757984	0.0212711	0.00706097	18841.3	32823.6	0.574017	-1.74211	-0.800836
ACTN3_HUMAN	ACTN3	60	10	432.245	0.000300798	0.00253582	0.000844403	48617.9	84730.4	0.573795	-1.74278	-0.801394
LEG1_HUMAN	LGALS1	16	6	156.194	1.64094e-05	0.000703211	0.000239356	7271.22	12716.9	0.571778	-1.74893	-0.806473
CC180_HUMAN	CCDC180	59	27	375.825	0.0019192	0.00771055	0.00257185	50305.3	88089.9	0.571068	-1.7511	-0.808265
TENS1_HUMAN	TNS1	67	30	470.117	0.00112213	0.00540567	0.00180295	60010.6	105354	0.569612	-1.75558	-0.811949
NONO_HUMAN	NONO	26	10	184.006	0.000885082	0.00466824	0.00155288	16949.3	29843.2	0.567945	-1.76073	-0.816177
PAPS2_HUMAN	PAPSS2	11	3	73.4874	0.0018706	0.00754476	0.00251639	2958.74	5231.27	0.565587	-1.76808	-0.82218
APT_HUMAN	APRT	6	3	50.0293	0.0103956	0.0271368	0.00901332	2179.79	3855.9	0.565313	-1.76893	-0.822879
HLAB_HUMAN	HLA-B	7	2	50.9921	0.000579584	0.00359098	0.00118777	1246.27	2205.59	0.565052	-1.76975	-0.823544
HSP7E_HUMAN	HSPA14	15	5	91.2683	0.00908903	0.0243123	0.00806481	19003.2	33667.6	0.564436	-1.77168	-0.825119
CO4A1_HUMAN	COL4A1	82	39	588.41	8.73345e-06	0.000513277	0.000170971	73900.6	131018	0.56405	-1.77289	-0.826105
HS905_HUMAN	HSP90AA5P	22	5	201.239	0.000968111	0.00495374	0.00164427	10375.4	18446.2	0.562472	-1.77787	-0.830148
MIME_HUMAN	OGN	13	5	160.302	0.0026781	0.00958062	0.00321334	12825.3	22809.4	0.562281	-1.77847	-0.830636
AK1C4_HUMAN	AKR1C4	8	3	61.409	0.00408486	0.0133374	0.00444899	6694.6	11906.4	0.562269	-1.77851	-0.830668
LYPA1_HUMAN	LYPLA1	10	6	66.2729	0.00910652	0.0242644	0.00806481	14504	25837.5	0.561353	-1.78141	-0.833019
MYH10_HUMAN	MYH10	151	44	1121.94	0.00101749	0.00514247	0.00170864	112445	200347	0.561254	-1.78172	-0.833274
FGFR4_HUMAN	FGFR4	10	4	56.5506	0.00910613	0.0242948	0.00806481	5812.12	10356.9	0.561182	-1.78195	-0.833461
KANK2_HUMAN	KANK2	30	15	180.823	0.000884415	0.00468877	0.00155288	13853.1	24774.5	0.559168	-1.78837	-0.838646
APOH_HUMAN	APOH	19	6	169.156	0.0204445	0.0462135	0.0154092	8320.63	14885.5	0.558974	-1.78899	-0.839147
CO4A2_HUMAN	COL4A2	63	27	490.596	1.25264e-05	0.000628458	0.000208778	37298.4	67005.8	0.556645	-1.79648	-0.845171
FR1L6_HUMAN	FER1L6	3	1	15.0213	0.000423911	0.00295588	0.000985475	394.239	710.075	0.555208	-1.80113	-0.848901
HYEP_HUMAN	EPHX1	36	16	402.849	0.0013286	0.00605972	0.00200887	100856	182247	0.553405	-1.80699	-0.853592
HS902_HUMAN	HSP90AA2P	18	4	198.628	0.00242499	0.00890749	0.00298178	7896.17	14282.2	0.55287	-1.80874	-0.854989
PLCA_HUMAN	AGPAT1	3	1	32.5974	0.0123115	0.0306595	0.0101876	330.601	599.435	0.551521	-1.81317	-0.858513
HNRL1_HUMAN	HNRNPUL1	18	4	128.477	0.0156322	0.0370028	0.0123188	3930.91	7133.08	0.551081	-1.81461	-0.859663
FAF2_HUMAN	FAF2	28	14	214.441	0.00129256	0.0059481	0.00196844	18483.9	33603.7	0.550056	-1.818	-0.862349
RTCB_HUMAN	RTCB	22	9	155.062	0.00170189	0.00704385	0.00234307	17998.3	32749.3	0.54958	-1.81957	-0.863599
TDRKH_HUMAN	TDRKH	8	5	44.8551	0.00268294	0.00958126	0.00321396	5501.42	10022.2	0.54892	-1.82176	-0.865331
VWA3B_HUMAN	VWA3B	12	5	80.9974	0.000964923	0.00494974	0.0016426	32392.9	59035.6	0.548702	-1.82248	-0.865906
TCPH_HUMAN	CCT7	41	22	364.444	0.00198724	0.00784597	0.00261651	145137	265367	0.546927	-1.8284	-0.870579
ALDH2_HUMAN	ALDH2	30	13	274.363	0.00620308	0.0184389	0.00613228	104549	191180	0.546863	-1.82861	-0.870749
CPSF1_HUMAN	CPSF1	5	1	27.0189	0.00266438	0.00954815	0.00320204	934.198	1714.29	0.544949	-1.83504	-0.875808
AT2A1_HUMAN	ATP2A1	32	7	226.811	0.00489076	0.0154063	0.00513883	36168.8	66619	0.54292	-1.84189	-0.881189
PRS10_HUMAN	PSMC6	21	10	145.35	0.0016912	0.00702786	0.00233848	46736.4	86378.4	0.541066	-1.8482	-0.886123
P3C2A_HUMAN	PIK3C2A	7	3	39.3572	0.00193224	0.0077177	0.00257283	29437.4	54414.8	0.540982	-1.84849	-0.886347
HEMO_HUMAN	HPX	25	11	204.376	0.00363016	0.0121025	0.00405483	22863.8	42283.9	0.540722	-1.84938	-0.887042
MECP2_HUMAN	MECP2	11	6	66.3351	0.000505177	0.00328845	0.00109026	6875.37	12770.8	0.538364	-1.85748	-0.893345
CSK21_HUMAN	CSNK2A1	13	4	81.23	0.0152559	0.0362371	0.0120734	6720.05	12501.5	0.537539	-1.86033	-0.895557
RMXL2_HUMAN	RBMXL2	31	11	218.881	0.002691	0.00959341	0.00321844	65057.7	121031	0.537532	-1.86036	-0.895578
CENPV_HUMAN	CENPV	12	5	75.6771	0.00234948	0.0087552	0.00292704	3756.06	7000.18	0.536567	-1.8637	-0.89817
SMC3_HUMAN	SMC3	72	28	494.519	0.000341354	0.00270064	0.000900487	77401.6	144274	0.53649	-1.86397	-0.898376
SRC_HUMAN	SRC	15	6	94.2019	0.0021171	0.00817048	0.00272952	20515.2	38364.3	0.534747	-1.87004	-0.903072
IPSP_HUMAN	SERPINA5	12	6	91.6749	0.000427302	0.00295946	0.00098719	4380.66	8212.56	0.53341	-1.87473	-0.906683
NDUS1_HUMAN	NDUFS1	36	14	229.168	9.84524e-05	0.00148909	0.00049823	15974.2	29953.1	0.533307	-1.87509	-0.906962
CNBP_HUMAN	CNBP	7	6	53.462	0.0109608	0.0281479	0.00936152	8858.59	16627.6	0.532764	-1.877	-0.908432
MFS10_HUMAN	MFSD10	7	1	42.0271	0.016925	0.0397429	0.0132394	1736.3	3259.83	0.532634	-1.87746	-0.908784
GARS_HUMAN	GARS1	38	17	253.378	0.000447259	0.00306671	0.00101366	69167.7	130506	0.529997	-1.8868	-0.915944
LASP1_HUMAN	LASP1	10	4	59.7678	0.0179429	0.0417991	0.0139186	7275.11	13728.9	0.529914	-1.8871	-0.91617
EVI5L_HUMAN	EVI5L	6	2	31.342	0.000868219	0.0046148	0.00153415	4866.75	9213.55	0.528217	-1.89316	-0.920798
ZC11A_HUMAN	ZC3H11A	6	3	45.0772	0.00502406	0.0157538	0.00524831	387.69	736.401	0.526466	-1.89946	-0.925589
UBP14_HUMAN	USP14	10	6	66.1297	0.000234665	0.00221425	0.000736584	21062.5	40173.8	0.524285	-1.90736	-0.931578
EPN1_HUMAN	EPN1	6	3	38.0438	0.000287493	0.00250582	0.000828738	6118.69	11684.1	0.523677	-1.90958	-0.933252
SORCN_HUMAN	SRI	4	2	32.5333	0.0156159	0.0370069	0.0123188	556.941	1063.64	0.523617	-1.90979	-0.933415
KRT84_HUMAN	KRT84	50	14	390.659	0.00104406	0.00518752	0.00172321	32217.5	61608.8	0.522937	-1.91228	-0.935292
PSB5_HUMAN	PSMB5	18	8	127.933	0.0020896	0.00809472	0.00270343	15949.2	30504.1	0.522856	-1.91257	-0.935514
RAB21_HUMAN	RAB21	9	4	58.3011	0.00196059	0.00778558	0.00259983	3531.83	6766.13	0.521987	-1.91576	-0.937913
SRSF1_HUMAN	SRSF1	27	13	234.494	0.0018685	0.00755109	0.00251639	18319.8	35184.4	0.520679	-1.92057	-0.941533
TR150_HUMAN	THRAP3	16	5	106.595	0.00045644	0.0030583	0.00101755	8515.64	16450.8	0.517643	-1.93183	-0.94997
SPRE_HUMAN	SPR	5	1	26.6309	0.0118836	0.0299199	0.00994538	1277.03	2478.13	0.515319	-1.94054	-0.956462
SGSM1_HUMAN	SGSM1	4	1	37.358	0.0126112	0.0310302	0.0103208	1002.43	1945.41	0.515279	-1.9407	-0.956575
E41L2_HUMAN	EPB41L2	18	8	115.648	0.000291103	0.00251596	0.000828738	13774.5	26834.8	0.513308	-1.94815	-0.962102
MYH14_HUMAN	MYH14	130	40	896.484	0.000679938	0.00391774	0.00129733	44356.4	87274.6	0.50824	-1.96758	-0.97642
CORO7_HUMAN	CORO7	24	12	144.721	0.00368802	0.0122557	0.00410713	30283.4	59607.6	0.508046	-1.96832	-0.976968
PUR4_HUMAN	PFAS	6	1	33.1183	0.00908281	0.0243273	0.00806481	787.067	1555.6	0.505955	-1.97646	-0.982918
CALD1_HUMAN	CALD1	54	31	467.84	0.000615563	0.00369159	0.00122392	110029	219034	0.502337	-1.9907	-0.993272
LA_HUMAN	SSB	11	2	72.2212	0.0049731	0.0156178	0.00521063	1712.85	3412.42	0.501947	-1.99224	-0.994393
PSA5_HUMAN	PSMA5	11	9	75.8435	0.000115078	0.00158869	0.000532944	8099.73	16140.8	0.501817	-1.99276	-0.994767
RAB6B_HUMAN	RAB6B	19	3	175.065	9.30861e-05	0.00145059	0.000482211	14782.8	29557.2	0.500144	-1.99943	-0.999586
CDK13_HUMAN	CDK13	14	3	97.3727	0.00339016	0.0114697	0.00383862	6799.52	13694.5	0.496516	-2.01404	-1.01009
PSMD7_HUMAN	PSMD7	4	2	38.2917	0.00579868	0.017413	0.00580492	21496.4	43325.3	0.496162	-2.01547	-1.01112
MTUS1_HUMAN	MTUS1	5	2	31.1773	0.00229081	0.00867808	0.00289823	14145.5	28581.7	0.494913	-2.02056	-1.01475
RAB5B_HUMAN	RAB5B	15	5	127.903	0.00137591	0.00617958	0.00204711	7719.23	15603.4	0.494715	-2.02137	-1.01533
K1C13_HUMAN	KRT13	26	7	169.624	0.000655179	0.00385058	0.0012759	18431.1	37516.3	0.491283	-2.03549	-1.02537
SIAS_HUMAN	NANS	11	5	65.3674	0.00631992	0.0187321	0.00621886	2204.42	4496.31	0.490272	-2.03968	-1.02834
ZO1_HUMAN	TJP1	27	15	152.019	0.00161436	0.00683281	0.00227021	40031	81937.5	0.488555	-2.04685	-1.03341
DBLOH_HUMAN	DIABLO	7	3	38.0201	0.0150617	0.0359003	0.0119579	1140.98	2338.19	0.487974	-2.04929	-1.03512
ACE2_HUMAN	ACE2	24	8	172.192	0.00223842	0.00855844	0.00285624	16332.3	33571.3	0.486495	-2.05552	-1.0395
HME2_HUMAN	EN2	5	3	42.518	0.000452021	0.00304855	0.00101694	3571.11	7355.18	0.485524	-2.05963	-1.04239
AT1A2_HUMAN	ATP1A2	49	16	354.157	0.00574654	0.0173323	0.00577691	75756.3	156581	0.483814	-2.06691	-1.04747
METK2_HUMAN	MAT2A	11	5	65.6465	4.94081e-05	0.00115491	0.000391013	10104.8	20888.9	0.483739	-2.06723	-1.0477
OFUT1_HUMAN	POFUT1	7	3	44.7648	0.000202536	0.00203228	0.000670995	1731.95	3593.26	0.482	-2.07469	-1.0529
ACTBM_HUMAN	POTEKP	25	2	222.96	0.00756963	0.0212715	0.00706097	1220.24	2548.12	0.478879	-2.08821	-1.06227
DB123_HUMAN	DEFB123	6	3	57.5085	0.00462921	0.0148786	0.00496214	824.247	1723.33	0.478286	-2.0908	-1.06405
SDHA_HUMAN	SDHA	37	17	276.71	0.000202185	0.0020387	0.000670995	46191.1	96642.9	0.477956	-2.09224	-1.06505
K2C79_HUMAN	KRT79	28	7	236.833	0.00283022	0.0100202	0.00335622	6851.25	14396.9	0.475883	-2.10136	-1.07132
SCEL_HUMAN	SCEL	9	2	57.2182	0.000659	0.003862	0.00127999	41079.4	86495.1	0.474933	-2.10556	-1.0742
KTN1_HUMAN	KTN1	96	37	616.852	0.00122077	0.00573317	0.00190312	100892	212467	0.474858	-2.10589	-1.07443
SRSF7_HUMAN	SRSF7	12	7	112.499	0.00465803	0.0149013	0.00496955	32036.5	67537.9	0.474348	-2.10816	-1.07598
GBB4_HUMAN	GNB4	8	1	52.2265	0.00478809	0.0151758	0.00505953	790.106	1665.99	0.474257	-2.10856	-1.07626
FATE1_HUMAN	FATE1	5	3	41.7455	0.000578298	0.00359383	0.00118777	2033.35	4289.71	0.474006	-2.10968	-1.07702
CE170_HUMAN	CEP170	30	8	192.296	7.64745e-05	0.00132192	0.000441009	28296.5	59767.7	0.473441	-2.11219	-1.07874
CO9_HUMAN	C9	22	8	169.148	0.00203082	0.00792676	0.0026458	21404.3	45255.8	0.472963	-2.11433	-1.0802
EHD2_HUMAN	EHD2	30	19	285.369	0.000180394	0.00193266	0.000639034	90941.4	192532	0.472345	-2.1171	-1.08209
MK03_HUMAN	MAPK3	13	3	72.5226	0.00126615	0.00589249	0.00195012	2925.24	6214.65	0.4707	-2.12449	-1.08712
CDS2_HUMAN	CDS2	9	7	73.4197	5.11633e-05	0.0011825	0.00039414	13196.7	28065.4	0.470212	-2.1267	-1.08862
FGF8_HUMAN	FGF8	3	2	27.1335	0.000184224	0.00195335	0.000643411	18738.8	39887.5	0.469791	-2.12861	-1.08991
GRDN_HUMAN	CCDC88A	35	7	235.279	0.00128508	0.00594026	0.00196705	21410.4	45575.9	0.469774	-2.12868	-1.08996
LONM_HUMAN	LONP1	44	25	311.521	0.000593947	0.00362537	0.00120066	34954.3	74491.6	0.469238	-2.13111	-1.09161
PABP2_HUMAN	PABPN1	11	7	94.9492	0.000401183	0.00291602	0.000966696	48991.8	104615	0.468306	-2.13536	-1.09448
ARY2_HUMAN	NAT2	4	1	21.4303	0.00235734	0.00875279	0.00292704	1283.88	2752.24	0.466486	-2.14369	-1.10009
SNR40_HUMAN	SNRNP40	6	2	30.7526	0.000670522	0.00388525	0.00128891	3263.03	6996.16	0.466402	-2.14407	-1.10035
KRT36_HUMAN	KRT36	26	2	166.878	0.00661366	0.0192423	0.00639788	199.065	427.527	0.46562	-2.14767	-1.10277
TBB3_HUMAN	TUBB3	26	4	336.793	0.000423064	0.00296001	0.000985475	14441.5	31027.4	0.465444	-2.14848	-1.10332
GNAT1_HUMAN	GNAT1	16	4	128.942	0.00334054	0.0113204	0.00378821	24700.3	53446.4	0.462152	-2.16379	-1.11356
NLK_HUMAN	NLK	3	1	16.1302	0.00148503	0.00651321	0.00215767	369.995	801	0.461917	-2.16489	-1.1143
PR40A_HUMAN	PRPF40A	11	5	54.1432	0.0123938	0.0307898	0.0102329	7571.28	16478.3	0.459469	-2.17643	-1.12196
HNRH3_HUMAN	HNRNPH3	25	12	214.945	0.00112019	0.00540902	0.00180295	30626.9	66860.1	0.458074	-2.18305	-1.12635
SPT2_HUMAN	SPTY2D1	8	3	53.9758	8.93839e-05	0.00141433	0.000471586	25513.8	55964.7	0.455891	-2.19351	-1.13324
PGS2_HUMAN	DCN	19	10	224.841	0.00164512	0.00692025	0.00229782	46937.6	103040	0.455528	-2.19525	-1.13439
UBP2L_HUMAN	UBAP2L	9	7	47.0034	0.0132676	0.0323742	0.010775	5883.24	12948.1	0.45437	-2.20085	-1.13806
FIP1_HUMAN	FIP1L1	8	1	40.7651	0.00726229	0.0207479	0.00689974	686.529	1517.32	0.452462	-2.21013	-1.14413
RS12_HUMAN	RPS12	5	2	38.4653	0.00508302	0.0158902	0.00529596	6571.72	14537.5	0.452053	-2.21213	-1.14544
AOC3_HUMAN	AOC3	15	8	105.325	0.000547573	0.00345508	0.00114423	9066.34	20078.2	0.451551	-2.21459	-1.14704
MUC18_HUMAN	MCAM	2	2	9.8368	0.00331161	0.0112595	0.00376689	1489.1	3333.59	0.446697	-2.23865	-1.16263
BGH3_HUMAN	TGFBI	26	14	194.892	0.000180213	0.00194082	0.000639034	29737.1	66826.1	0.444993	-2.24723	-1.16815
CY1_HUMAN	CYC1	9	5	65.2263	0.00200434	0.00789833	0.00263186	25058.7	56633.1	0.442474	-2.26002	-1.17633
CAR11_HUMAN	CARD11	6	2	26.6078	0.000360309	0.00276551	0.00092427	190.898	431.612	0.44229	-2.26096	-1.17694
SATB2_HUMAN	SATB2	11	2	68.2769	0.000388857	0.00286695	0.000957862	13494.4	30785	0.438344	-2.28131	-1.18987
LAMP1_HUMAN	LAMP1	19	9	147.93	8.09404e-05	0.00136471	0.000455461	16864.3	38637.9	0.436471	-2.2911	-1.19604
TKFC_HUMAN	TKFC	23	13	155.622	0.000108279	0.00155755	0.000520816	19918.8	45710.8	0.435757	-2.29486	-1.1984
DHX15_HUMAN	DHX15	24	9	146.6	2.2221e-05	0.000816226	0.00027356	11679	27038.2	0.431945	-2.31511	-1.21108
RAC1_HUMAN	RAC1	9	2	84.0645	0.00221892	0.00851552	0.0028411	2328.71	5394.32	0.431697	-2.31644	-1.21191
T131L_HUMAN	TMEM131L	12	4	62.9005	0.000121614	0.00161393	0.000544998	7743.84	17943.7	0.431563	-2.31716	-1.21236
TSKS_HUMAN	TSKS	12	2	73.4219	0.000456872	0.00305125	0.00101755	18304.9	42419	0.431526	-2.31736	-1.21248
MVP_HUMAN	MVP	53	26	518.821	3.46215e-05	0.00101738	0.000338885	117731	273271	0.430822	-2.32114	-1.21484
K1C18_HUMAN	KRT18	35	11	290.677	0.000467687	0.00311337	0.00103116	54563.5	126650	0.430822	-2.32115	-1.21484
CAN2_HUMAN	CAPN2	31	16	222.647	2.84528e-05	0.000959466	0.000320702	54840	127692	0.429471	-2.32844	-1.21937
PCCA_HUMAN	PCCA	12	4	69.5656	0.00013698	0.0017393	0.000581487	1738.01	4046.97	0.429458	-2.32852	-1.21941
F10A1_HUMAN	ST13	22	5	184.269	0.0102601	0.0268171	0.0089062	3007.78	7003.74	0.429453	-2.32854	-1.21943
DDX3X_HUMAN	DDX3X	46	9	351.433	0.00332366	0.0112818	0.00377482	8124.36	19095.2	0.425466	-2.35036	-1.23288
DAA11_HUMAN	DNAAF11	3	1	13.7454	0.00816718	0.0225502	0.00748233	1070.41	2530.9	0.422937	-2.36442	-1.24149
TCAL3_HUMAN	TCEAL3	3	1	22.6678	0.0109177	0.0280721	0.00933538	64.3277	152.173	0.422726	-2.3656	-1.2422
PLCB2_HUMAN	PLCB2	6	1	31.0364	0.00137243	0.00617743	0.00204602	1261.17	2988.94	0.421945	-2.36998	-1.24487
CROCC_HUMAN	CROCC	126	35	812.097	0.000311555	0.00257377	0.000858404	112591	267333	0.421163	-2.37438	-1.24755
APEX1_HUMAN	APEX1	21	9	154.141	0.000108516	0.00155013	0.000520816	12089.2	28749.9	0.420495	-2.37815	-1.24984
RMXL3_HUMAN	RBMXL3	27	8	175.584	0.000951	0.00491509	0.00163009	15293.2	36380.2	0.420373	-2.37884	-1.25026
PGAM4_HUMAN	PGAM4	17	7	152.178	0.000114589	0.00159263	0.000532944	2409.68	5733.71	0.420265	-2.37945	-1.25063
DERM_HUMAN	DPT	5	4	45.4735	0.00249067	0.00906781	0.00303744	4409.51	10529.1	0.418794	-2.38781	-1.25569
RD23B_HUMAN	RAD23B	2	1	9.8982	0.00233891	0.00873165	0.00291936	4902.67	11742.9	0.4175	-2.39521	-1.26015
CDK14_HUMAN	CDK14	8	3	58.8178	0.000164652	0.00186093	0.00061093	18010.9	43300.5	0.41595	-2.40413	-1.26552
LGMN_HUMAN	LGMN	8	5	63.9035	0.00401893	0.0131639	0.00439021	107386	259208	0.414285	-2.4138	-1.2713
MAGBI_HUMAN	MAGEB18	6	1	56.1795	0.0141908	0.034141	0.0113758	3617.4	8744.43	0.413681	-2.41732	-1.27341
CFA74_HUMAN	CFAP74	11	4	74.4045	0.000526199	0.00335106	0.00111206	15243.8	36875	0.413392	-2.41901	-1.27442
MAON_HUMAN	ME3	25	7	152.952	0.000396341	0.00289104	0.000963538	10012.6	24227.3	0.41328	-2.41967	-1.27481
CALU_HUMAN	CALU	20	11	139.557	0.00884535	0.0239406	0.00795022	19409.8	46981.4	0.413136	-2.42051	-1.27531
AL3A1_HUMAN	ALDH3A1	7	2	43.2238	0.0104501	0.0272443	0.00904995	11726.2	28386.9	0.413085	-2.42081	-1.27549
DNJA2_HUMAN	DNAJA2	19	9	133.251	0.000243326	0.00226481	0.000749965	34246.8	82976.2	0.41273	-2.42289	-1.27673
FARP2_HUMAN	FARP2	20	7	130.976	6.93478e-05	0.00128512	0.000427189	20153.1	48956.7	0.411652	-2.42924	-1.2805
ERLN2_HUMAN	ERLIN2	20	7	141.373	8.4686e-06	0.00051235	0.000170267	8853.87	21634.4	0.409249	-2.4435	-1.28895
EIF3L_HUMAN	EIF3L	12	5	63.482	0.00222467	0.00852168	0.00284357	33269.8	81504.2	0.408197	-2.4498	-1.29266
SEPT6_HUMAN	SEPTIN6	32	6	261.077	0.00153979	0.00664015	0.00220283	3114.06	7637.28	0.407744	-2.45252	-1.29426
TIAM2_HUMAN	TIAM2	17	6	100.275	4.02426e-05	0.00103474	0.000348104	6394.81	15718.8	0.406826	-2.45805	-1.29752
PIWL2_HUMAN	PIWIL2	15	4	86.4062	0.000597364	0.00362471	0.00120088	12749.1	31351.8	0.406647	-2.45913	-1.29815
K2C78_HUMAN	KRT78	19	6	132.744	0.00189662	0.00763474	0.00254678	151445	372466	0.4066	-2.45942	-1.29832
TBCB_HUMAN	TBCB	18	7	141.349	0.00260726	0.00937612	0.00314355	16148	39776.1	0.405974	-2.46321	-1.30054
PURA2_HUMAN	ADSS2	3	1	14.6928	0.0133484	0.0324943	0.010817	1266.69	3127.56	0.405008	-2.46909	-1.30398
CO1A1_HUMAN	COL1A1	98	46	862.277	7.43583e-05	0.00131858	0.000439016	161354	400756	0.402623	-2.48371	-1.3125
SGT1_HUMAN	SUGT1	22	9	149.521	0.00485324	0.0153115	0.00510662	19347.3	48170.6	0.401642	-2.48978	-1.31602
K1H2_HUMAN	KRT32	11	3	73.4685	0.00103693	0.00520236	0.00172321	14558	37322.1	0.390065	-2.56367	-1.35821
TRA2A_HUMAN	TRA2A	11	2	65.9048	5.47269e-05	0.00121047	0.00040712	1629.55	4202.86	0.387725	-2.57915	-1.3669
ROA1_HUMAN	HNRNPA1	35	8	332.616	0.000274146	0.00242025	0.000802913	130054	336347	0.386666	-2.58621	-1.37084
ALDOC_HUMAN	ALDOC	24	7	169.888	0.00019193	0.00198392	0.00065452	11833.4	30742.4	0.38492	-2.59795	-1.37737
RADI_HUMAN	RDX	47	10	403.555	0.000244978	0.00225973	0.000749965	27450.3	71543.1	0.383689	-2.60628	-1.38199
DEUP1_HUMAN	DEUP1	5	2	28.5689	0.00374636	0.0124295	0.00415964	302.522	791.581	0.382174	-2.61661	-1.3877
ZYX_HUMAN	ZYX	5	1	26.7694	0.000192684	0.00198176	0.00065452	10064.2	26449.4	0.380507	-2.62808	-1.39401
K22O_HUMAN	KRT76	31	4	249.81	7.90665e-05	0.00134413	0.000448996	2069.39	5441.86	0.380273	-2.62969	-1.39489
PDLI7_HUMAN	PDLIM7	15	8	96.913	0.00907597	0.0243406	0.00806481	14491	38273.1	0.378621	-2.64116	-1.40117
CDK12_HUMAN	CDK12	22	6	128.385	0.00740407	0.0209782	0.0069633	11542.4	30543.8	0.377898	-2.64622	-1.40393
RL7_HUMAN	RPL7	22	10	173.108	0.00143098	0.00631659	0.00209552	69480	184161	0.377277	-2.65057	-1.4063
PSIP1_HUMAN	PSIP1	14	4	90.0964	0.0105137	0.0273757	0.00909453	4684.9	12427	0.376993	-2.65257	-1.40739
CO3A1_HUMAN	COL3A1	73	39	577.84	0.0003545	0.00275172	0.000918873	84131.5	223347	0.376685	-2.65474	-1.40857
EMIL1_HUMAN	EMILIN1	42	21	307.653	0.000448223	0.00304289	0.00101366	123983	332271	0.373138	-2.67998	-1.42222
KIT_HUMAN	KIT	20	7	106.951	0.00192566	0.00770639	0.00257185	16825.6	45139.4	0.372748	-2.68277	-1.42373
AT2A3_HUMAN	ATP2A3	35	12	246.371	0.000211749	0.00207413	0.00068787	104509	281673	0.371028	-2.69521	-1.4304
CCAR2_HUMAN	CCAR2	37	26	262.11	0.000415379	0.00294632	0.000980968	164214	446445	0.367826	-2.71868	-1.44291
PSMD3_HUMAN	PSMD3	28	9	175.89	0.000365444	0.00278414	0.00093102	15058.1	41002.7	0.367247	-2.72296	-1.44518
K1C12_HUMAN	KRT12	16	3	124.33	0.00155663	0.00669874	0.00222264	5860.64	15979.2	0.366766	-2.72653	-1.44707
CO1A2_HUMAN	COL1A2	76	39	688.023	0.000379125	0.00285663	0.000946682	197528	543259	0.363599	-2.75029	-1.45958
PBIP1_HUMAN	PBXIP1	15	3	99.006	0.00884917	0.0239195	0.00795022	3243.76	8928.39	0.363308	-2.75248	-1.46073
VGFR3_HUMAN	FLT4	31	4	188.95	0.00204709	0.0079751	0.00266205	7854.6	21626.6	0.363192	-2.75337	-1.4612
DDX17_HUMAN	DDX17	53	18	406.674	0.00152117	0.00662935	0.00219732	96388.3	266426	0.361782	-2.76409	-1.46681
NDUV1_HUMAN	NDUFV1	28	11	201.268	0.000144725	0.00179337	0.000589571	35313.9	97976.4	0.360433	-2.77444	-1.4722
XPP1_HUMAN	XPNPEP1	29	16	200.372	0.000177702	0.00194432	0.000639034	32497	90375.5	0.359578	-2.78104	-1.47562
K2C6B_HUMAN	KRT6B	45	4	369.262	0.000510336	0.00329079	0.00109093	30009.3	84116.2	0.35676	-2.803	-1.48697
IQGA1_HUMAN	IQGAP1	39	9	236.552	0.00136616	0.00617623	0.00204269	75742.5	212404	0.356597	-2.80429	-1.48763
COIA1_HUMAN	COL18A1	39	19	243.941	0.000732889	0.00408551	0.00135699	31565.5	88642.1	0.3561	-2.8082	-1.48964
CT47A_HUMAN	CT47A1	5	3	43.7219	0.000211522	0.00208182	0.00068787	2400.4	6800.76	0.35296	-2.83318	-1.50242
CACP_HUMAN	CRAT	3	1	16.3792	0.00789165	0.021907	0.0072657	1661.05	4743.03	0.350209	-2.85544	-1.51371
CERU_HUMAN	CP	9	2	67.3594	0.00329691	0.0112281	0.00375591	4174.38	11939.5	0.349627	-2.86019	-1.51611
MAGB3_HUMAN	MAGEB3	7	3	57.3192	0.000713199	0.00401931	0.00133641	35598.1	101862	0.349476	-2.86143	-1.51674
KCC2B_HUMAN	CAMK2B	21	3	130.886	0.0210136	0.0474478	0.0158061	1406.58	4030.86	0.348953	-2.86572	-1.5189
M3K1_HUMAN	MAP3K1	11	2	74.3666	0.000691249	0.00396072	0.00131516	13968.6	40288.9	0.346711	-2.88424	-1.52819
NID2_HUMAN	NID2	17	5	115.112	0.000220757	0.00214196	0.000708058	3991.88	11532.2	0.346151	-2.88892	-1.53053
THY1_HUMAN	THY1	4	1	30.8637	0.00641835	0.0188608	0.00626461	961.125	2777.97	0.345981	-2.89033	-1.53123
CFAH_HUMAN	CFH	10	4	62.7756	0.00175712	0.00718568	0.00239403	34621.5	100744	0.343657	-2.90988	-1.54096
PLD1_HUMAN	PLD1	3	1	22.2888	0.00205045	0.00797312	0.00266205	33426.7	97535.3	0.342714	-2.91788	-1.54492
PEAK1_HUMAN	PEAK1	4	1	30.4149	0.0075025	0.0211696	0.00702921	82458.6	241102	0.342007	-2.92392	-1.5479
RL32_HUMAN	RPL32	6	5	38.9193	0.000422009	0.00297285	0.000985475	158550	463769	0.341872	-2.92507	-1.54847
LPP_HUMAN	LPP	13	5	84.6253	0.00772154	0.021522	0.00714445	1756.52	5151.5	0.340972	-2.93279	-1.55227
ANXA4_HUMAN	ANXA4	25	7	186.986	0.000574218	0.00357929	0.00118329	76868	227065	0.338528	-2.95396	-1.56265
MTRR_HUMAN	MTRR	8	4	41.4327	2.17402e-05	0.000813085	0.00027356	6214.43	18389.7	0.33793	-2.95919	-1.5652
NFM_HUMAN	NEFM	63	18	469.165	0.000126662	0.00167015	0.000560864	111088	329499	0.337142	-2.96611	-1.56857
H90B3_HUMAN	HSP90AB3P	44	9	406.15	0.0119149	0.0299255	0.00995915	3970.08	11790.1	0.336731	-2.96973	-1.57033
EPAB2_HUMAN	PABPN1L	4	1	20.1006	0.0219142	0.0490506	0.0163513	38.4547	116.57	0.329885	-3.03136	-1.59997
SUCA_HUMAN	SUCLG1	7	3	67.0266	6.15277e-05	0.00125309	0.000423063	5553.58	16848.5	0.329618	-3.03381	-1.60113
GBP1_HUMAN	GBP1	14	5	104.257	0.000120296	0.00160681	0.000542362	40738.7	124206	0.327994	-3.04884	-1.60826
GMPR1_HUMAN	GMPR	11	5	73.6084	0.000425611	0.00295771	0.000986345	1333.3	4077.09	0.327022	-3.0579	-1.61254
OPA1_HUMAN	OPA1	17	4	98.6444	0.000666282	0.00387159	0.00128408	14764.6	45581.7	0.323914	-3.08723	-1.62632
P4HA1_HUMAN	P4HA1	3	1	15.7418	0.000294859	0.0025063	0.000834025	35040.6	108309	0.323526	-3.09094	-1.62805
SART3_HUMAN	SART3	13	3	63.8652	1.33363e-05	0.000637969	0.000215674	2843.38	8807.18	0.322848	-3.09743	-1.63107
PGFRA_HUMAN	PDGFRA	22	9	131.095	6.55964e-05	0.00127294	0.000427189	8678.11	27187.8	0.319191	-3.13292	-1.64751
CC185_HUMAN	CCDC185	7	3	36.0693	0.000507091	0.00329049	0.00109026	9688.75	30596.8	0.316659	-3.15797	-1.659
HDGR3_HUMAN	HDGFL3	5	1	30.9122	0.0222562	0.049708	0.0165566	338.279	1072.41	0.315438	-3.17019	-1.66457
GNAS1_HUMAN	GNAS	31	3	229.689	0.011998	0.0300609	0.0100061	2490.32	7915.89	0.314598	-3.17866	-1.66842
IGHG2_HUMAN	IGHG2	16	3	168.718	0.000111034	0.00157516	0.000529397	28291.6	90422.7	0.312881	-3.1961	-1.67631
VATB1_HUMAN	ATP6V1B1	13	3	82.0812	0.000252109	0.00229464	0.000762386	1122.3	3597.46	0.31197	-3.20544	-1.68052
CRIP2_HUMAN	CRIP2	3	2	23.2321	0.000590363	0.00361422	0.00119667	1306.58	4207.04	0.31057	-3.21989	-1.68701
KIF5C_HUMAN	KIF5C	51	11	313.547	0.000168648	0.00187518	0.000618025	58485.2	188812	0.309754	-3.22836	-1.6908
PLXA4_HUMAN	PLXNA4	37	10	242.352	1.24434e-06	0.000255961	7.18823e-05	2966.69	9628.14	0.308128	-3.24541	-1.6984
RBMX_HUMAN	RBMX	38	16	295.189	3.1414e-05	0.00104224	0.000338885	63860.3	207611	0.307595	-3.25102	-1.70089
COPG1_HUMAN	COPG1	30	11	202.091	0.000155771	0.00182057	0.000600797	8974.64	29222.8	0.307111	-3.25615	-1.70317
TOP2A_HUMAN	TOP2A	52	10	308.422	9.54612e-05	0.00145455	0.000486402	79179.9	261142	0.303207	-3.29808	-1.72163
LAMA4_HUMAN	LAMA4	8	5	70.0162	1.85216e-05	0.00074704	0.000255157	2022.85	6696.58	0.302073	-3.31046	-1.72703
MYO9B_HUMAN	MYO9B	6	3	27.464	0.0182334	0.0422366	0.014056	1232.68	4085.21	0.301742	-3.31409	-1.72861
GNAI3_HUMAN	GNAI3	19	3	133.729	0.000116327	0.00159523	0.000532944	1449.04	4830.54	0.299974	-3.33362	-1.73709
PARG_HUMAN	PARG	18	6	123.321	0.000523245	0.00334259	0.00110897	48877.3	163264	0.299376	-3.34028	-1.73997
MYP2_HUMAN	PMP2	6	1	55.0148	0.00192521	0.00771959	0.00257185	150.509	507.898	0.296337	-3.37453	-1.75469
SODE_HUMAN	SOD3	8	2	60.6009	0.000736721	0.00408473	0.00135994	1992.55	6735.72	0.295818	-3.38046	-1.75722
SAFB1_HUMAN	SAFB	21	6	140.4	0.00290785	0.0102247	0.00342044	46567.2	158831	0.293188	-3.41079	-1.7701
TBC25_HUMAN	TBC1D25	3	1	28.2008	0.00232691	0.00871851	0.00291417	16644.8	56984.1	0.292095	-3.42354	-1.77549
RBM15_HUMAN	RBM15	6	4	47.0316	0.00045385	0.00305088	0.00101694	142521	492162	0.289582	-3.45325	-1.78795
BORC6_HUMAN	BORCS6	2	1	16.5629	0.00532698	0.0163546	0.0054509	5538.88	19137.1	0.289432	-3.45504	-1.7887
TPM2_HUMAN	TPM2	37	7	439.81	0.00225068	0.00858933	0.00286696	38806.3	136062	0.285211	-3.50617	-1.8099
SAR1B_HUMAN	SAR1B	7	2	53.9701	0.00901389	0.0242691	0.00805953	2504.29	8789.16	0.28493	-3.50964	-1.81132
DNMT1_HUMAN	DNMT1	15	3	82.8133	0.000680135	0.00390793	0.00129733	1782.37	6352.42	0.280581	-3.56403	-1.83351
GPNMB_HUMAN	GPNMB	2	2	17.381	0.00022168	0.00214082	0.000708058	917.731	3332.21	0.275412	-3.63092	-1.86033
K1C16_HUMAN	KRT16	31	3	246.994	0.000598895	0.00362331	0.00120088	7083.31	25765.4	0.274915	-3.63749	-1.86294
GABT_HUMAN	ABAT	13	5	71.9886	0.000362962	0.00277551	0.000927874	11687.4	42606.2	0.274311	-3.6455	-1.86612
HNRH2_HUMAN	HNRNPH2	29	6	268.564	5.1623e-05	0.00117987	0.00039414	3646.69	13345	0.273261	-3.6595	-1.87165
CLC14_HUMAN	CLEC14A	4	2	25.459	0.000390144	0.00286616	0.000957862	63760.9	233539	0.27302	-3.66273	-1.87292
BLMH_HUMAN	BLMH	5	2	25.8658	0.000512611	0.00329513	0.00109266	9996.63	36779.2	0.271801	-3.67916	-1.87938
UFL1_HUMAN	UFL1	13	2	81.0284	0.000628799	0.00373827	0.00124077	27905	104198	0.267806	-3.73404	-1.90074
GNA11_HUMAN	GNA11	11	3	68.9725	0.000703391	0.00398588	0.00132471	1470.18	5499.52	0.267329	-3.7407	-1.90331
DNAI3_HUMAN	DNAI3	4	1	25.2043	0.0125748	0.0310147	0.0103137	4761.04	18371.1	0.25916	-3.85862	-1.94809
TRXR1_HUMAN	TXNRD1	16	6	104.453	0.000164223	0.00186633	0.00061093	82098.5	317251	0.258781	-3.86427	-1.9502
CBX1_HUMAN	CBX1	4	2	24.5463	1.01538e-05	0.000564499	0.000188839	2395.92	9304.95	0.257489	-3.88366	-1.95742
RL30_HUMAN	RPL30	9	4	76.6958	0.00104702	0.00517722	0.00172321	24125.6	93882.7	0.256976	-3.89142	-1.9603
SF01_HUMAN	SF1	4	2	20.5952	0.00125675	0.00587533	0.00194369	17426.4	67814.9	0.25697	-3.89151	-1.96033
NALP8_HUMAN	NLRP8	8	1	42.4847	0.0184611	0.0426201	0.0141874	56.7374	221.115	0.256597	-3.89716	-1.96242
ICAL_HUMAN	CAST	12	6	74.3827	7.62565e-05	0.00132932	0.000441009	8932.31	35172.9	0.253955	-3.93771	-1.97736
RN187_HUMAN	RNF187	6	3	41.8066	0.000698298	0.00397895	0.00132181	11176.5	44605.1	0.250565	-3.99098	-1.99674
TXND5_HUMAN	TXNDC5	21	12	174.052	0.000318546	0.0026002	0.000868022	18975.7	75761.9	0.250464	-3.99258	-1.99732
TBA3E_HUMAN	TUBA3E	34	4	444.036	0.000242629	0.00226858	0.000749965	20868.7	85130.2	0.245139	-4.07933	-2.02833
TIF1B_HUMAN	TRIM28	38	21	271.606	7.00535e-05	0.00127522	0.000427189	65356.5	266816	0.244949	-4.08248	-2.02944
NEUL3_HUMAN	NEURL3	3	2	21.9641	1.71264e-05	0.000718958	0.000241853	36242.4	147999	0.244882	-4.08359	-2.02984
TENS3_HUMAN	TNS3	7	2	42.485	0.00237869	0.00878448	0.00293942	4500.02	18454.5	0.243845	-4.10097	-2.03597
LC7L2_HUMAN	LUC7L2	3	1	15.6183	8.41764e-05	0.00139638	0.000461601	568.709	2404.26	0.236542	-4.22758	-2.07983
FKBP5_HUMAN	FKBP5	14	5	97.9506	9.44225e-05	0.00144946	0.000484427	17052.5	73190.8	0.232987	-4.29209	-2.10168
PDLI5_HUMAN	PDLIM5	3	2	16.1817	1.566e-05	0.000700275	0.000237748	1648.78	7093.17	0.232446	-4.30207	-2.10503
TRPM6_HUMAN	TRPM6	6	3	32.7565	0.00818823	0.022578	0.00749239	2654.66	11554.7	0.229746	-4.35263	-2.12189
MYH8_HUMAN	MYH8	13	3	64.9782	0.000355795	0.00275139	0.000919026	3945.6	17682.1	0.223142	-4.48146	-2.16397
ZNF14_HUMAN	ZNF14	3	1	32.8456	0.000489344	0.00321591	0.00107067	1060.63	4784.6	0.221676	-4.5111	-2.17348
PPIE_HUMAN	PPIE	4	1	21.1133	1.6692e-06	0.000214597	7.18823e-05	1161.12	5313.74	0.218514	-4.57637	-2.19421
ELN_HUMAN	ELN	3	1	26.7365	0.00201354	0.00788926	0.00263251	786.717	3692.15	0.213078	-4.69311	-2.23054
HLAA_HUMAN	HLA-A	9	3	64.8164	7.04856e-05	0.00127183	0.000427189	750.882	3558.21	0.211028	-4.73871	-2.24449
SYCP3_HUMAN	SYCP3	2	1	9.4217	0.000500106	0.00327617	0.00109019	2485.25	11781.7	0.210942	-4.74064	-2.24508
AIMP1_HUMAN	AIMP1	4	2	20.3751	1.1616e-07	7.96468e-05	2.16031e-05	145.81	697.868	0.208936	-4.78616	-2.25887
PLSL_HUMAN	LCP1	20	9	143.596	0.00014077	0.00176564	0.00058279	18364.8	88675.8	0.207101	-4.82857	-2.27159
YK016_HUMAN		5	2	24.2767	0.000209389	0.00207073	0.000686196	1044.58	5046.38	0.206996	-4.831	-2.27232
DCPS_HUMAN	DCPS	4	1	26.5776	0.00261329	0.00938139	0.00314572	73334.9	354476	0.206882	-4.83367	-2.27312
MAGB4_HUMAN	MAGEB4	2	1	11.0664	5.51925e-06	0.000405468	0.000132446	368.942	1816.25	0.203134	-4.92285	-2.29949
KAT8_HUMAN	KAT8	2	1	8.7884	0.000299806	0.00253786	0.000844403	948.604	4709.59	0.20142	-4.96475	-2.31172
RB6I2_HUMAN	ERC1	5	1	29.0623	0.00010636	0.00154073	0.000517142	1079.35	5528.03	0.195251	-5.12161	-2.3566
CO4A3_HUMAN	COL4A3	7	2	34.3409	0.0137185	0.033277	0.0110807	88.5652	460.76	0.192216	-5.20249	-2.3792
DEN4C_HUMAN	DENND4C	6	2	34.0893	0.00464185	0.0148959	0.00496272	10986.1	58131	0.188989	-5.29131	-2.40363
RAP1B_HUMAN	RAP1B	10	1	76.6185	0.00771742	0.0215397	0.00714445	242.054	1308.66	0.184963	-5.40647	-2.43469
COEA1_HUMAN	COL14A1	17	8	122.883	0.00128036	0.00594516	0.00196705	1190.81	6664.78	0.178672	-5.59685	-2.48461
CN37_HUMAN	CNP	11	2	60.3615	0.00153028	0.00664088	0.00220156	280.79	1572.26	0.17859	-5.59942	-2.48528
ZN622_HUMAN	ZNF622	4	1	20.8831	0.0055062	0.0168545	0.00561882	407.264	2296.83	0.177316	-5.63965	-2.49561
PSME1_HUMAN	PSME1	4	1	21.3187	0.000828371	0.0044841	0.00148849	36.8367	212.267	0.17354	-5.76237	-2.52666
AT2B3_HUMAN	ATP2B3	14	5	84.6125	9.03329e-05	0.00141843	0.000473237	7857.94	46656.1	0.168422	-5.93745	-2.56984
VWA1_HUMAN	VWA1	3	1	15.9844	0.00839345	0.0229287	0.00761461	62.9296	374.86	0.167875	-5.95681	-2.57454
TBB1_HUMAN	TUBB1	19	7	172.126	0.000147836	0.00177835	0.000589571	5478.71	32749.1	0.167293	-5.97752	-2.57955
POSTN_HUMAN	POSTN	12	4	85.6113	0.000324525	0.00261784	0.000872188	225.952	1356.31	0.166593	-6.00267	-2.5856
KHDR1_HUMAN	KHDRBS1	14	3	99.9316	0.00139646	0.00621756	0.00206119	191.218	1153.62	0.165754	-6.03302	-2.59288
CDK3_HUMAN	CDK3	9	2	58.8299	0.000589087	0.00361717	0.00119667	8442.12	50996.6	0.165543	-6.04074	-2.59472
TM109_HUMAN	TMEM109	8	1	49.5883	0.000179661	0.00195536	0.000639034	83.3513	514.937	0.161867	-6.17791	-2.62712
MARH7_HUMAN	MARCHF7	5	4	35.5358	0.000325937	0.00260877	0.000872188	2945.15	18358.1	0.160427	-6.23335	-2.64001
PALLD_HUMAN	PALLD	10	3	61.0221	3.52864e-07	0.000145168	4.375e-05	773.789	4836	0.160006	-6.24976	-2.6438
ECI2_HUMAN	ECI2	5	2	25.6364	0.0197382	0.044913	0.0149678	125.288	801.513	0.156315	-6.39734	-2.67747
TBB5_HUMAN	TUBB	40	3	564.906	0.00113094	0.00543537	0.00181273	3242.9	21249.5	0.152611	-6.55262	-2.71207
CYS1_HUMAN	CYS1	2	1	17.4556	0.0222894	0.0497281	0.0165648	151.43	1032.09	0.146722	-6.8156	-2.76884
MTEF2_HUMAN	MTERF2	5	2	27.6013	0.00140624	0.00624761	0.00207153	1997.26	14336.3	0.139314	-7.17801	-2.84358
GSTA3_HUMAN	GSTA3	15	2	140.446	0.013773	0.0332915	0.0110886	1116.92	8085.36	0.138141	-7.23901	-2.85579
MIC25_HUMAN	CHCHD6	2	1	9.9364	0.00570406	0.0172548	0.00574975	422.298	3064.04	0.137824	-7.25563	-2.8591
K1C28_HUMAN	KRT28	27	7	171.356	2.13492e-05	0.000813246	0.00027356	1293.18	9436.28	0.137043	-7.29696	-2.8673
EF1A2_HUMAN	EEF1A2	20	4	257.403	3.6854e-05	0.00102444	0.000340155	1341.86	9803.82	0.136871	-7.30616	-2.86911
PDLI2_HUMAN	PDLIM2	5	2	24.9934	0.000206724	0.00205426	0.000680462	397.936	2982.92	0.133405	-7.49599	-2.90612
PMS2_HUMAN	PMS2	4	2	19.3824	0.000468286	0.0031073	0.00103116	173.341	1337.97	0.129555	-7.71872	-2.94836
HNRC2_HUMAN	HNRNPCL2	8	1	55.2128	0.0127111	0.0312387	0.0103912	280.597	2168.95	0.12937	-7.72977	-2.95043
RIOX1_HUMAN	RIOX1	17	4	122.105	0.00017125	0.00189388	0.000624484	1586.34	12790	0.12403	-8.0626	-3.01124
K1C26_HUMAN	KRT26	2	1	17.4052	0.00982728	0.0258831	0.00861087	346.584	2898.12	0.119589	-8.36196	-3.06384
EURL_HUMAN	EURL	2	2	11.3859	0.00200951	0.00788846	0.00263186	1677.63	14455.1	0.116059	-8.61634	-3.10707
ERF3A_HUMAN	GSPT1	3	1	15.0446	0.00919758	0.0244437	0.00812525	23.4419	202.964	0.115497	-8.6582	-3.11407
GNAS2_HUMAN	GNAS	29	1	217.142	0.00139594	0.00622874	0.00206119	457.248	4174.36	0.109537	-9.12931	-3.19051
EMIL3_HUMAN	EMILIN3	4	1	29.6462	0.0020553	0.00797689	0.0026637	44.4051	418.968	0.105987	-9.43511	-3.23804
AXA2L_HUMAN	ANXA2P2	34	1	344.959	1.05238e-05	0.000569669	0.000190945	36.5805	347.718	0.105202	-9.50554	-3.24877
BGIN_HUMAN	BARGIN	11	2	69.0482	0.00667948	0.019379	0.00642966	29.303	290.464	0.100883	-9.91246	-3.30924
CAV3_HUMAN	CAV3	3	1	33.9628	0.000381053	0.00285027	0.000946682	12.0189	124.333	0.0966672	-10.3448	-3.37083
PRD13_HUMAN	PRDM13	2	1	10.8001	0.000884663	0.00467802	0.00155288	96.2059	1036.12	0.0928518	-10.7698	-3.42893
MTAP_HUMAN	MTAP	7	1	45.5667	0.00648891	0.0189598	0.0062959	116.993	1306.03	0.0895789	-11.1633	-3.4807
TBA1C_HUMAN	TUBA1C	37	1	488.136	0.000310458	0.00257505	0.000858404	79.3422	897.957	0.0883585	-11.3175	-3.50049
F102B_HUMAN	FAM102B	4	2	30.6222	0.00916305	0.0243834	0.00810523	53.0106	611.018	0.0867579	-11.5263	-3.52686
CPNE6_HUMAN	CPNE6	9	2	55.7543	1.95593e-05	0.000773722	0.000256255	166.172	1927.54	0.0862093	-11.5997	-3.53601
XRN2_HUMAN	XRN2	17	2	86.7623	0.000569098	0.00356901	0.00117927	35.9675	445.918	0.0806594	-12.3978	-3.63201
ADH1G_HUMAN	ADH1C	9	1	73.7446	0.00683626	0.0197503	0.00656202	1170.26	16402.6	0.0713463	-14.0161	-3.80902
LR75A_HUMAN	LRRC75A	4	1	43.1358	0.00519826	0.0161279	0.00537428	259.109	3659.79	0.0707988	-14.1245	-3.82013
IGHG3_HUMAN	IGHG3	21	3	218.241	0.000468514	0.00309882	0.00103116	215.642	3494.48	0.0617093	-16.205	-4.01837
FAM9A_HUMAN	FAM9A	2	1	11.1703	0.00426917	0.0138731	0.00462283	331.626	5565.32	0.0595879	-16.7819	-4.06884
NSUN7_HUMAN	NSUN7	7	2	44.579	0.0055286	0.016898	0.00562625	230.601	4675.05	0.0493259	-20.2733	-4.34151
DAPLE_HUMAN	CCDC88C	9	1	47.7464	0.000291678	0.00251039	0.000828738	16.1517	352.482	0.0458228	-21.8232	-4.44779
HLAH_HUMAN	HLA-H	6	2	42.4048	3.66428e-05	0.00103252	0.000340155	44.6611	1067.54	0.0418355	-23.9032	-4.57913
PTN1_HUMAN	PTPN1	5	1	28.6781	0.00384543	0.0127171	0.00424414	3.49252	84.0885	0.0415339	-24.0767	-4.58957
ESPN_HUMAN	ESPN	4	1	24.4911	0.000726972	0.00406354	0.00135201	58.7622	1496.93	0.039255	-25.4744	-4.67098
PCYXL_HUMAN	PCYOX1L	7	1	36.373	6.1073e-06	0.000433197	0.00013781	16.0423	553.55	0.0289808	-34.5057	-5.10876
KRT86_HUMAN	KRT86	20	1	152.247	3.3104e-06	0.000309522	0.00010261	19.9305	1171.76	0.017009	-58.7924	-5.87756
MYO5B_HUMAN	MYO5B	4	1	18.6966	7.57953e-05	0.00133257	0.000441009	8.53247	727.801	0.0117236	-85.2977	-6.41444
SEPT1_HUMAN	SEPTIN1	3	1	21.5471	2.24317e-05	0.000809508	0.00027356	7.59995	789.578	0.00962533	-103.893	-6.69895
CO6_HUMAN	C6	5	1	29.2263	2.62123e-05	0.000913875	0.000304681	2.07622	500.592	0.00414754	-241.107	-7.91353
RDH16_HUMAN	RDH16	13	1	81.1031	7.96807e-07	0.000234147	7.18823e-05	15.6494	3989.11	0.00392304	-254.904	-7.99381
CCDC8_HUMAN	CCDC8	2	1	9.9972	5.86367e-08	0.000120616	2.16031e-05	0.367855	110.834	0.00331899	-301.297	-8.23504
IKBP1_HUMAN	IRAK1BP1	2	1	15.949	0.000116371	0.00158527	0.000532944	1.53467	521.789	0.00294118	-340	-8.40939
